# Supplementary material for: Evaluating the accuracy of cerebrovascular computational fluid dynamics modeling through time-resolved experimental validation
Source: Sci Rep. 2024 Apr 8;14:8194. doi: 10.1038/s41598-024-58925-8 (PMC11001858; doi:10.1038/s41598-024-58925-8)
Supplement: Supplementary file 2 — Supplementary Information 2. [file 41598_2024_58925_MOESM2_ESM.csv]

Time	qLICA	qRICA	qLVA	qRVA	pLICA	pRICA	pLVA	pRVA	qLACA	qRACA	qLMCA	qRMCA	qLPCA	qRPCA	pLACA	pRACA	pLMCA	pRMCA	pLPCA	pRPCA
0	440.77839	292.64803	128.13612	134.38034	135.00855	136.78321	143.97059	144.59421	106.05914	106.74424	218.53762	204.76816	90.33581	73.63102	108.73326	113.71024	115.28228	116.39567	121.58967	123.28413
0.001	439.96447	293.68632	128.17461	134.15373	135.23949	136.99565	144.15037	144.80243	106.17536	107.01559	218.54362	204.88164	90.32867	73.74955	108.91633	113.87127	115.47206	116.5865	121.77559	123.46832
0.002	439.11521	294.7416	128.21035	133.91745	135.45698	137.19692	144.32373	145.00291	106.29487	107.29347	218.55028	204.99901	90.32162	73.87083	109.08727	114.02097	115.64935	116.76488	121.9491	123.64023
0.003	438.23085	295.81241	128.24315	133.67157	135.6616	137.38725	144.49006	145.19491	106.41756	107.57757	218.55761	205.12018	90.31467	73.99472	109.24689	114.16021	115.815	116.93159	122.11104	123.80067
0.004	437.31165	296.89729	128.27281	133.41616	135.85428	137.56716	144.64891	145.3779	106.54332	107.8676	218.5656	205.24504	90.30784	74.12107	109.39633	114.29015	115.97018	117.08768	122.26254	123.9508
0.005	436.35787	297.9947	128.29912	133.15132	136.03625	137.73741	144.80006	145.55159	106.67205	108.16323	218.57425	205.37349	90.30112	74.24976	109.53693	114.41216	116.11631	117.23449	122.40498	124.09201
0.006	435.36983	299.10309	128.3219	132.87713	136.20893	137.89898	144.9434	145.71589	106.80362	108.46414	218.58357	205.50542	90.29453	74.38064	109.67023	114.52779	116.25499	117.37353	122.53994	124.22586
0.007	434.34783	300.22086	128.34094	132.59369	136.37389	138.05296	145.079	145.8709	106.93792	108.76998	218.59355	205.64072	90.28807	74.51357	109.79787	114.63864	116.38792	117.50644	122.6691	124.35404
0.008	433.2922	301.3464	128.35602	132.3011	136.53278	138.20057	145.20703	146.01686	107.07482	109.0804	218.60418	205.77926	90.28174	74.64838	109.92153	114.74638	116.51683	117.6349	122.79419	124.47826
0.009	432.20331	302.47804	128.36694	131.99948	136.68727	138.34301	145.32776	146.15413	107.21421	109.39506	218.61547	205.92092	90.27554	74.78493	110.04287	114.85264	116.64347	117.76058	122.91692	124.60023
0.01	431.08151	303.61412	128.3735	131.68894	136.83895	138.48151	145.44153	146.28319	107.35595	109.71359	218.6274	206.06558	90.26949	74.92306	110.16347	114.95895	116.76946	117.88512	123.03895	124.7216
0.011	429.92721	304.75294	128.37547	131.36958	136.98934	138.61721	145.54873	146.40458	107.49991	110.03563	218.63998	206.21309	90.26357	75.06261	110.28481	115.06675	116.89633	118.01002	123.1618	124.84387
0.012	428.74078	305.89279	128.37266	131.04155	137.1398	138.75119	145.64979	146.51889	107.64597	110.3608	218.65318	206.36332	90.2578	75.20343	110.40818	115.1773	117.02541	118.13664	123.28684	124.96839
0.013	427.52265	307.03193	128.36485	130.70496	137.2915	138.88438	145.74515	146.62674	107.79398	110.68873	218.667	206.51613	90.25216	75.34534	110.53472	115.29167	117.15784	118.26615	123.41523	125.09631
0.014	426.27325	308.16862	128.35183	130.35993	137.44542	139.01757	145.83524	146.72873	107.94382	111.01903	218.68144	206.67138	90.24667	75.48819	110.66532	115.41074	117.29455	118.39951	123.54794	125.22858
0.015	424.99301	309.30112	128.33338	130.00662	137.60231	139.15141	145.92049	146.82547	108.09535	111.35131	218.69647	206.82891	90.24131	75.63181	110.80069	115.53515	117.43621	118.53747	123.68568	125.3659
0.016	423.68238	310.42766	128.3093	129.64515	137.76269	139.28637	146.00128	146.91751	108.24843	111.68518	218.71208	206.98857	90.23608	75.77603	110.94128	115.66533	117.58327	118.68055	123.82895	125.50872
0.017	422.34183	311.54648	128.27937	129.27566	137.92686	139.42273	146.07799	147.00539	108.40293	112.02026	218.72826	207.15022	90.23098	75.92069	111.08734	115.80149	117.73593	118.82902	123.978	125.65728
0.018	420.97183	312.65582	128.24339	128.89831	138.09489	139.56064	146.15094	147.08955	108.55869	112.35615	218.74499	207.31368	90.226	76.06563	111.23891	115.94363	117.89416	118.98297	124.13285	125.81159
0.019	419.57285	313.75392	128.20116	128.51322	138.26667	139.70007	146.22042	147.1704	108.7156	112.69246	218.76225	207.4788	90.22113	76.21066	111.39582	116.09156	118.05775	119.14224	124.29332	125.97142
0.02	418.14538	314.83902	128.15246	128.12055	138.44187	139.84087	146.28668	147.24829	108.8735	113.02878	218.78003	207.64542	90.21637	76.35563	111.55776	116.24491	118.22628	119.30653	124.45903	126.1364
0.021	416.68992	315.90937	128.0971	127.72046	138.62005	139.98276	146.34995	147.3235	109.03226	113.36472	218.7983	207.81337	90.21171	76.50037	111.72424	116.40318	118.39918	119.47536	124.62944	126.30595
0.022	415.20697	316.96325	128.03487	127.31309	138.80059	140.12536	146.41042	147.39625	109.19174	113.6999	218.81704	207.98249	90.20713	76.64471	111.89469	116.56574	118.57575	119.6481	124.80388	126.47939
0.023	413.69704	317.99892	127.96557	126.8986	138.98282	140.26821	146.46825	147.46671	109.3518	114.03391	218.83622	208.1526	90.20262	76.78849	112.06842	116.73189	118.75521	119.82406	124.98156	126.65592
0.024	412.16063	319.0147	127.88903	126.47714	139.16597	140.41081	146.5236	147.53501	109.5123	114.36636	218.85583	208.32354	90.19818	76.93154	112.24469	116.90084	118.93671	120.00243	125.16162	126.83466
0.025	410.59827	320.00888	127.80503	126.04887	139.34925	140.55263	146.57661	147.60123	109.67312	114.69687	218.87583	208.49513	90.19378	77.07371	112.42275	117.07178	119.11935	120.18238	125.34315	127.0147
0.026	409.01047	320.97982	127.71341	125.61394	139.53185	140.6931	146.62742	147.66543	109.8341	115.02505	218.8962	208.66721	90.18942	77.21483	112.60181	117.24391	119.30224	120.36305	125.52522	127.19512
0.027	407.39776	321.92588	127.61397	125.17252	139.713	140.8317	146.67617	147.72764	109.99513	115.35053	218.9169	208.8396	90.18507	77.35475	112.78114	117.41642	119.48451	120.54361	125.70693	127.37499
0.028	405.76067	322.84543	127.50655	124.72476	139.89196	140.96792	146.723	147.7879	110.15606	115.67292	218.93792	209.01212	90.18071	77.49331	112.96003	117.58856	119.66534	120.72322	125.88739	127.55344
0.029	404.09972	323.73692	127.39096	124.27083	140.06803	141.1013	146.76808	147.84622	110.31677	115.99185	218.9592	209.18461	90.17634	77.63035	113.13783	117.7596	119.84396	120.90112	126.06577	127.72965
0.03	402.41545	324.59879	127.26704	123.81087	140.24063	141.23145	146.81158	147.90263	110.47713	116.30696	218.98073	209.35689	90.17192	77.76573	113.31397	117.92893	120.01971	121.07661	126.24132	127.90288
0.031	400.70837	325.42954	127.13463	123.34506	140.40925	141.35803	146.85368	147.95717	110.63701	116.61789	219.00246	209.52878	90.16744	77.89929	113.48796	118.09597	120.19198	121.24907	126.41337	128.07247
0.032	398.97904	326.22769	126.99358	122.87355	140.57348	141.48077	146.8946	148.00989	110.79629	116.92429	219.02435	209.70012	90.16287	78.0309	113.65942	118.26025	120.3603	121.41795	126.58134	128.23785
0.033	397.22797	326.9918	126.84373	122.3965	140.733	141.5995	146.93455	148.06087	110.95485	117.22581	219.04638	209.87073	90.1582	78.16042	113.82803	118.4214	120.52427	121.58281	126.74478	128.39858
0.034	395.45569	327.7205	126.68495	121.91407	140.88763	141.71411	146.97377	148.11022	111.11258	117.52212	219.06849	210.04044	90.15338	78.2877	113.9936	118.57912	120.68362	121.74331	126.90333	128.55431
0.035	393.66275	328.41243	126.51709	121.42642	141.03727	141.82457	147.0125	148.15804	111.26935	117.81289	219.09064	210.20908	90.14841	78.41261	114.156	118.73318	120.83818	121.89918	127.05673	128.70478
0.036	391.84966	329.06628	126.34002	120.9337	141.1819	141.9309	147.05098	148.2045	111.42505	118.09779	219.1128	210.37648	90.14326	78.53502	114.31521	118.88348	120.98785	122.05026	127.20483	128.84984
0.037	390.01696	329.68082	126.15362	120.43607	141.32161	142.03321	147.08946	148.24975	111.57958	118.37653	219.13492	210.54248	90.13788	78.65481	114.47126	119.02994	121.13263	122.19648	127.34757	128.98944
0.038	388.16517	330.25484	125.95779	119.93369	141.45656	142.13164	147.12817	148.29399	111.73283	118.64879	219.15695	210.70691	90.13227	78.77186	114.62426	119.17257	121.2726	122.33781	127.48499	129.12361
0.039	386.29481	330.78718	125.7524	119.42672	141.58697	142.22638	147.16733	148.33741	111.8847	118.91429	219.17884	210.8696	90.12638	78.88604	114.77437	119.31143	121.4079	122.47433	127.61721	129.25243
0.04	384.40641	331.27675	125.53736	118.91529	141.71311	142.31765	147.20716	148.38023	112.03508	119.17275	219.20055	211.0304	90.12018	78.99725	114.92181	119.44662	121.53871	122.60616	127.74441	129.37606
0.041	382.50049	331.72251	125.31257	118.39958	141.83529	142.40571	147.24782	148.42266	112.18389	119.4239	219.22202	211.18914	90.11366	79.10538	115.0668	119.57827	121.66526	122.73345	127.86682	129.49472
0.042	380.57756	332.12346	125.07795	117.87973	141.95384	142.4908	147.28948	148.46493	112.33103	119.66748	219.24319	211.34568	90.10676	79.21033	115.20959	119.70654	121.78781	122.85641	127.98472	129.60863
0.043	378.63814	332.47868	124.83343	117.35589	142.0691	142.57318	147.33223	148.50723	112.47642	119.90326	219.26403	211.49985	90.09946	79.312	115.35045	119.8316	121.90661	122.97526	128.09842	129.71806
0.044	376.68274	332.78729	124.57894	116.8282	142.18141	142.6531	147.37615	148.54977	112.61997	120.13098	219.28446	211.65151	90.09172	79.41029	115.48964	119.95361	122.02193	123.09024	128.20824	129.8233
0.045	374.71187	333.04848	124.31442	116.29682	142.29111	142.73081	147.42127	148.59272	112.76159	120.35044	219.30443	211.80051	90.08352	79.50512	115.62739	120.07273	122.13402	123.2016	128.31452	129.92462
0.046	372.72604	333.26151	124.03981	115.76189	142.39849	142.8065	147.46759	148.63622	112.90123	120.56143	219.32388	211.9467	90.07481	79.5964	115.76393	120.18912	122.24313	123.30958	128.41759	130.02229
0.047	370.72574	333.42567	123.75508	115.22355	142.50383	142.88036	147.51504	148.6804	113.0388	120.76375	219.34276	212.08995	90.06555	79.68406	115.89945	120.3029	122.34945	123.41441	128.51777	130.1166
0.048	368.71148	333.54033	123.46019	114.68194	142.60737	142.95255	147.56352	148.72533	113.17424	120.95721	219.361	212.23011	90.05572	79.76803	116.03411	120.41418	122.45319	123.5163	128.61534	130.20776
0.049	366.68375	333.60494	123.15511	114.13722	142.70931	143.02317	147.61287	148.77108	113.30748	121.14165	219.37853	212.36707	90.04527	79.84824	116.16804	120.52305	122.55447	123.61545	128.71057	130.29601
0.05	364.64305	333.61899	122.83985	113.5895	142.80979	143.09231	147.66292	148.81763	113.43847	121.31691	219.39529	212.50067	90.03417	79.92462	116.30132	120.62956	122.65343	123.71203	128.8037	130.38154
0.051	362.58987	333.58204	122.51438	113.03894	142.90894	143.16	147.71343	148.86496	113.56715	121.48286	219.41122	212.63081	90.02238	79.99713	116.43401	120.73373	122.75014	123.80616	128.89492	130.46451
0.052	360.52469	333.4937	122.17871	112.48566	143.0068	143.22624	147.76414	148.91298	113.69347	121.63935	219.42624	212.75736	90.00986	80.06571	116.56611	120.83556	122.84463	123.89797	128.9844	130.54505
0.053	358.448	333.35368	121.83285	111.92981	143.1034	143.29099	147.81477	148.96158	113.81738	121.78628	219.44029	212.8802	89.99656	80.13032	116.69759	120.93502	122.93693	123.98753	129.07224	130.62326
0.054	356.36028	333.16172	121.47683	111.3715	143.19872	143.3542	147.86499	149.01059	113.93884	121.92355	219.45329	212.99921	89.98246	80.19092	116.82841	121.03205	123.02703	124.07489	129.15852	130.69922
0.055	354.26201	332.91763	121.11068	110.81087	143.29269	143.41576	147.91448	149.05981	114.05782	122.05106	219.46518	213.1143	89.96751	80.24746	116.95846	121.12658	123.11488	124.16009	129.24329	130.77296
0.056	352.15367	332.6213	120.73444	110.24806	143.38522	143.47554	147.96289	149.109	114.17428	122.16875	219.47588	213.22536	89.95168	80.29994	117.08764	121.21851	123.20042	124.24312	129.32654	130.84452
0.057	350.03572	332.27268	120.34816	109.68318	143.47619	143.5334	148.00988	149.15791	114.28819	122.27655	219.4853	213.33229	89.93492	80.34831	117.2158	121.30774	123.2836	124.32397	129.40825	130.91388
0.058	347.90865	331.87176	119.95189	109.11636	143.56545	143.58917	148.05509	149.20622	114.39952	122.37442	219.49339	213.43499	89.91719	80.39257	117.34282	121.39415	123.36433	124.4026	129.48835	130.98104
0.059	345.77291	331.41862	119.54571	108.54772	143.65284	143.64268	148.09818	149.25364	114.50825	122.46233	219.50005	213.53338	89.89846	80.4327	117.46851	121.47761	123.44253	124.47897	129.56676	131.04596
0.06	343.62898	330.91339	119.1297	107.97739	143.73818	143.69374	148.13882	149.29982	114.61438	122.54026	219.50522	213.62736	89.87868	80.4687	117.59273	121.55801	123.51813	124.55302	129.64337	131.1086
0.061	341.47732	330.35626	118.70394	107.40549	143.8213	143.74216	148.17669	149.34442	114.71787	122.60821	219.5088	213.71687	89.85782	80.50056	117.7153	121.63521	123.59106	124.62469	129.71805	131.16892
0.062	339.3184	329.7475	118.26852	106.83213	143.90201	143.78776	148.21149	149.38709	114.81872	122.66619	219.51073	213.80182	89.83584	80.52828	117.83607	121.70911	123.66125	124.69393	129.79067	131.22686
0.063	337.15267	329.08741	117.82355	106.25743	143.98014	143.83036	148.24294	149.42746	114.91693	122.71421	219.51091	213.88215	89.8127	80.55188	117.95488	121.77961	123.72865	124.76065	129.86107	131.28238
0.064	334.9806	328.37638	117.36915	105.68151	144.05552	143.86978	148.27079	149.46519	115.0125	122.75232	219.50926	213.95778	89.78836	80.57136	118.07159	121.84662	123.79323	124.82482	129.92911	131.33543
0.065	332.80264	327.61484	116.90544	105.10448	144.12798	143.90588	148.29481	149.49993	115.10541	122.78057	219.50569	214.02867	89.76278	80.58675	118.18606	121.91005	123.85497	124.88637	129.99463	131.38597
0.066	330.61926	326.80328	116.43255	104.52645	144.19739	143.9385	148.31479	149.53132	115.19569	122.79901	219.50013	214.09474	89.73593	80.59806	118.29819	121.96987	123.91386	124.94526	130.05748	131.43398
0.067	328.4309	325.94225	115.95063	103.94754	144.26363	143.96753	148.33055	149.55905	115.28333	122.80773	219.49249	214.15596	89.70777	80.60533	118.40789	122.02604	123.96992	125.00146	130.11753	131.47942
0.068	326.23803	325.03235	115.45981	103.36785	144.32657	143.99285	148.34194	149.58279	115.36835	122.80681	219.48267	214.21228	89.67826	80.60858	118.51506	122.07853	124.02317	125.05494	130.17464	131.5223
0.069	324.0411	324.07425	114.96025	102.7875	144.38615	144.0144	148.34881	149.60224	115.45076	122.79635	219.47059	214.26365	89.64737	80.60786	118.61967	122.12735	124.07365	125.10569	130.2287	131.56261
0.07	321.84057	323.06864	114.45213	102.2066	144.4423	144.0321	148.35106	149.61711	115.53058	122.77647	219.45616	214.31004	89.61506	80.6032	118.72165	122.17253	124.1214	125.15369	130.27962	131.60035
0.071	319.63688	322.0163	113.93561	101.62524	144.49497	144.04592	148.34857	149.62713	115.60783	122.74728	219.43928	214.35142	89.5813	80.59465	118.821	122.2141	124.16648	125.19894	130.32733	131.63556
0.072	317.4305	320.91804	113.41088	101.04354	144.54414	144.05583	148.34126	149.63206	115.68253	122.70892	219.41988	214.38776	89.54606	80.58225	118.91771	122.25212	124.20895	125.24145	130.37175	131.66825
0.073	315.22188	319.77471	112.87812	100.46161	144.58982	144.06185	148.32904	149.63165	115.75471	122.66154	219.39786	214.41904	89.5093	80.56606	119.01179	122.28665	124.24887	125.28124	130.41287	131.69846
0.074	313.01147	318.58723	112.33753	99.87954	144.63201	144.06398	148.31184	149.62569	115.82439	122.6053	219.37312	214.44525	89.47099	80.54613	119.10326	122.31776	124.28631	125.31832	130.45068	131.72623
0.075	310.79973	317.35654	111.78931	99.29744	144.67074	144.06226	148.28958	149.61398	115.89161	122.54036	219.34558	214.46636	89.4311	80.52254	119.19217	122.34555	124.32132	125.35272	130.48517	131.7516
0.076	308.58711	316.08364	111.23368	98.71541	144.70607	144.05673	148.2622	149.59634	115.95639	122.46689	219.31514	214.48238	89.3896	80.49532	119.27855	122.37011	124.35395	125.38447	130.51639	131.77462
0.077	306.37407	314.76957	110.67085	98.13356	144.73805	144.04746	148.22961	149.5726	116.01878	122.38509	219.28171	214.49329	89.34646	80.46457	119.36245	122.39151	124.38426	125.41359	130.54439	131.79531
0.078	304.16106	313.41541	110.10104	97.55199	144.76673	144.03451	148.19173	149.54263	116.0788	122.29515	219.2452	214.4991	89.30166	80.43033	119.44394	122.40987	124.41228	125.4401	130.56922	131.81372
0.079	301.94854	312.02226	109.52449	96.9708	144.7922	144.01794	148.14848	149.50628	116.13649	122.19727	219.20552	214.49982	89.25516	80.39269	119.52306	122.42526	124.43805	125.46405	130.59098	131.82988
0.08	299.73697	310.59129	108.94143	96.39009	144.81452	143.99782	148.09976	149.46344	116.1919	122.09168	219.16256	214.49545	89.20695	80.35173	119.59989	122.43777	124.46157	125.48545	130.60974	131.84379
0.081	297.52681	309.12368	108.3521	95.80996	144.83377	143.97423	148.04546	149.41403	116.24507	121.97858	219.11625	214.486	89.157	80.30751	119.67446	122.44749	124.48288	125.50434	130.62561	131.85547
0.082	295.31851	307.62064	107.75676	95.23051	144.85001	143.94722	147.98549	149.35794	116.29603	121.8582	219.06648	214.4715	89.10528	80.26012	119.74683	122.45449	124.50195	125.52074	130.63867	131.86491
0.083	293.11253	306.08343	107.15566	94.65184	144.86332	143.91685	147.91972	149.29513	116.34484	121.73079	219.01316	214.45196	89.05177	80.20964	119.81705	122.45885	124.51879	125.53468	130.64903	131.8721
0.084	290.90933	304.51332	106.54905	94.07406	144.87375	143.88316	147.84803	149.22553	116.39152	121.59658	218.95621	214.4274	88.99646	80.15616	119.88514	122.46063	124.53339	125.54616	130.65676	131.877
0.085	288.70938	302.91163	105.93719	93.49725	144.88135	143.8462	147.77031	149.14912	116.43614	121.45582	218.89553	214.39786	88.93932	80.09976	119.95113	122.45988	124.54571	125.5552	130.66196	131.87958
0.086	286.51314	301.27967	105.32037	92.92152	144.88615	143.80597	147.68644	149.06589	116.47873	121.30877	218.83103	214.36337	88.88034	80.04053	120.01503	122.45666	124.55573	125.56182	130.66467	131.87976
0.087	284.32106	299.6188	104.69885	92.34698	144.88819	143.76248	147.59631	148.97583	116.51934	121.15567	218.76262	214.32396	88.8195	79.97856	120.07686	122.45101	124.56343	125.56602	130.66496	131.87748
0.088	282.13361	297.9304	104.0729	91.77371	144.88748	143.71572	147.4998	148.87897	116.55802	120.99681	218.69021	214.27967	88.75678	79.91394	120.1366	122.44298	124.56877	125.5678	130.66287	131.87266
0.089	279.95126	296.21586	103.44282	91.20182	144.88401	143.66565	147.39684	148.77533	116.59481	120.83243	218.61371	214.23054	88.69217	79.84676	120.19425	122.43261	124.57173	125.56716	130.6584	131.8652
0.09	277.77446	294.47659	102.80887	90.6314	144.87776	143.61223	147.28733	148.66499	116.62976	120.66282	218.53303	214.17661	88.62566	79.77711	120.24977	122.41991	124.57227	125.5641	130.65156	131.85501
0.091	275.60368	292.714	102.17136	90.06257	144.86871	143.55541	147.17123	148.548	116.66292	120.48824	218.4481	214.11793	88.55724	79.70509	120.30313	122.40494	124.57038	125.5586	130.64233	131.84199
0.092	273.43939	290.92954	101.53057	89.49541	144.85679	143.4951	147.04849	148.42446	116.69433	120.30898	218.35881	214.05455	88.48689	79.63079	120.3543	122.38771	124.56604	125.55066	130.63068	131.82602
0.093	271.28205	289.12466	100.8868	88.93003	144.84195	143.43121	146.91911	148.29447	116.72403	120.12531	218.26509	213.98652	88.41461	79.55431	120.40323	122.36825	124.55922	125.54026	130.61657	131.80701
0.094	269.13213	287.30081	100.24034	88.36652	144.82411	143.36366	146.78309	148.15817	116.75208	119.93752	218.16686	213.91389	88.34039	79.47573	120.44988	122.34658	124.54993	125.52738	130.59993	131.78484
0.095	266.99008	285.45945	99.59149	87.805	144.80318	143.29233	146.64049	148.01568	116.77852	119.74588	218.06403	213.83673	88.26422	79.39517	120.4942	122.32274	124.53816	125.51201	130.5807	131.75943
0.096	264.85638	283.60206	98.94056	87.24555	144.77905	143.21712	146.49137	147.86717	116.80338	119.55068	217.95653	213.75508	88.1861	79.3127	120.53614	122.29674	124.5239	125.49414	130.55879	131.73067
0.097	262.73149	281.73011	98.28783	86.68828	144.75162	143.13791	146.33586	147.71281	116.82671	119.3522	217.84427	213.66901	88.10603	79.22842	120.57566	122.2686	124.50717	125.47374	130.53412	131.69849
0.098	260.61586	279.84507	97.63363	86.13329	144.72076	143.05461	146.17408	147.55278	116.84856	119.15073	217.72718	213.57859	88.024	79.14244	120.61271	122.23835	124.48796	125.45081	130.5066	131.66282
0.099	258.50997	277.94841	96.97825	85.58068	144.68635	142.96711	146.00622	147.38726	116.86896	118.94654	217.60519	213.48386	87.94002	79.05483	120.64726	122.20599	124.46628	125.42533	130.47614	131.62361
0.1	256.41427	276.0416	96.32199	85.03055	144.64827	142.87531	145.83246	147.21647	116.88796	118.73992	217.47822	213.38491	87.85408	78.9657	120.67927	122.17155	124.44215	125.39728	130.44266	131.58081
0.101	254.32921	274.12612	95.66517	84.48301	144.6064	142.77915	145.65304	147.04062	116.90558	118.53115	217.34621	213.28178	87.76619	78.87513	120.70872	122.13503	124.41555	125.36666	130.40607	131.53439
0.102	252.25527	272.20341	95.00809	83.93815	144.56061	142.67854	145.46821	146.8599	116.92187	118.3205	217.20908	213.17456	87.67634	78.78322	120.73558	122.09645	124.38649	125.33346	130.36629	131.48434
0.103	250.19289	270.27494	94.35105	83.39609	144.5108	142.57344	145.27825	146.67456	116.93686	118.10825	217.06677	213.06331	87.58455	78.69005	120.75985	122.0558	124.35495	125.29765	130.32324	131.43066
0.104	248.14253	268.34215	93.69437	82.85691	144.45686	142.46383	145.08345	146.4848	116.95059	117.89467	216.91922	212.94809	87.49082	78.59572	120.78151	122.01308	124.32093	125.25923	130.27685	131.37336
0.105	246.10463	266.40647	93.03835	82.32073	144.39871	142.34967	144.88414	146.29084	116.96308	117.68003	216.76637	212.82899	87.39516	78.5003	120.80058	121.96829	124.2844	125.21818	130.22707	131.31246
0.106	244.07965	264.46931	92.38328	81.78765	144.33626	142.23099	144.68063	146.0929	116.97436	117.4646	216.60816	212.70606	87.29756	78.40389	120.81704	121.9214	124.24532	125.17448	130.17384	131.24799
0.107	242.06803	262.5321	91.72949	81.25777	144.26946	142.10781	144.47326	145.8912	116.98446	117.24863	216.44454	212.57938	87.19806	78.30656	120.83092	121.8724	124.20365	125.1281	130.11711	131.17997
0.108	240.07021	260.5962	91.07726	80.7312	144.19827	141.98016	144.26239	145.68596	116.99341	117.03238	216.27545	212.44902	87.09664	78.2084	120.84223	121.82125	124.15934	125.07901	130.05685	131.10846
0.109	238.08663	258.66301	90.4269	80.20804	144.12265	141.84811	144.04834	145.47738	117.00122	116.81611	216.10084	212.31506	86.99333	78.10949	120.85097	121.7679	124.11232	125.02718	129.99302	131.03348
0.11	236.11772	256.73387	89.7787	79.68838	144.0426	141.71172	143.83148	145.26566	117.00793	116.60006	215.92068	212.17756	86.88813	78.0099	120.85717	121.71232	124.06253	124.97255	129.9256	130.95507
0.111	234.16392	254.81012	89.13297	79.17235	143.95813	141.5711	143.61213	145.05102	117.01354	116.38447	215.73491	212.03659	86.78106	77.90971	120.86084	121.65443	124.00988	124.91507	129.85458	130.87325
0.112	232.22565	252.89308	88.49	78.66003	143.86927	141.42633	143.39064	144.83364	117.01808	116.16957	215.5435	211.89222	86.67213	77.80899	120.86199	121.59416	123.9543	124.85468	129.77993	130.78805
0.113	230.30332	250.98402	87.85008	78.15155	143.77607	141.27751	143.16733	144.61374	117.02156	115.9556	215.34641	211.74454	86.56136	77.70781	120.86062	121.53143	123.89568	124.7913	129.70164	130.69948
0.114	228.39736	249.08423	87.2135	77.64699	143.67858	141.12477	142.94252	144.3915	117.02399	115.74277	215.14362	211.5936	86.44877	77.60624	120.85675	121.46614	123.83394	124.72485	129.61971	130.60754
0.115	226.50817	247.19494	86.58054	77.14646	143.57688	140.9682	142.71652	144.16712	117.02539	115.53131	214.93508	211.43948	86.33436	77.50435	120.85036	121.39819	123.76896	124.65525	129.53412	130.51221
0.116	224.63616	245.31736	85.95149	76.65007	143.47106	140.80792	142.48961	143.94079	117.02575	115.32142	214.72078	211.28225	86.21816	77.40219	120.84146	121.32746	123.70066	124.5824	129.44486	130.41346
0.117	222.78172	243.4527	85.32663	76.15792	143.3612	140.64404	142.26206	143.7127	117.02509	115.11329	214.5007	211.12197	86.10018	77.29982	120.83003	121.25383	123.62893	124.5062	129.35192	130.31127
0.118	220.94525	241.6021	84.70623	75.67012	143.24742	140.47665	142.03415	143.48306	117.02342	114.90713	214.27482	210.95872	85.98044	77.19731	120.81604	121.17716	123.55368	124.42654	129.25528	130.20558
0.119	219.12712	239.76671	84.09056	75.18677	143.12981	140.30587	141.80609	143.25206	117.02072	114.70312	214.04312	210.79256	85.85897	77.0947	120.79946	121.09731	123.4748	124.34332	129.15493	130.09632
0.12	217.32772	237.94762	83.4799	74.70796	143.00849	140.13176	141.57812	143.01989	117.017	114.50144	213.80559	210.62357	85.73577	76.99205	120.78028	121.01415	123.39222	124.25642	129.05083	129.98342
0.121	215.54742	236.14591	82.87449	74.23381	142.88357	139.95442	141.35044	142.78675	117.01227	114.30225	213.56224	210.45179	85.61088	76.88941	120.75843	120.92752	123.30585	124.16573	128.94295	129.8668
0.122	213.78658	234.36261	82.27462	73.76442	142.75517	139.7739	141.12322	142.55284	117.0065	114.10572	213.31305	210.27731	85.48431	76.78682	120.73389	120.83727	123.2156	124.07114	128.83126	129.74637
0.123	212.04555	232.59874	81.68051	73.29988	142.62338	139.59027	140.89664	142.31836	116.9997	113.912	213.05804	210.10018	85.35608	76.68433	120.70659	120.74325	123.12141	123.97253	128.71571	129.62203
0.124	210.32468	230.85527	81.09243	72.84031	142.48832	139.40357	140.67083	142.0835	116.99185	113.72123	212.79721	209.92046	85.22622	76.58197	120.6765	120.64531	123.02323	123.86982	128.59626	129.49369
0.125	208.62431	229.13314	80.51063	72.38579	142.35007	139.21385	140.44592	141.84848	116.98296	113.53355	212.53056	209.73822	85.09475	76.47977	120.64354	120.54332	122.92098	123.76289	128.47286	129.36125
0.126	206.94477	227.43326	79.93533	71.93644	142.20873	139.02112	140.22203	141.61347	116.97299	113.34909	212.25812	209.55352	84.96168	76.37779	120.60767	120.43712	122.81463	123.65165	128.34545	129.22462
0.127	205.28637	225.7565	79.36677	71.49234	142.06438	138.82542	139.99924	141.37867	116.96194	113.16796	211.97991	209.36642	84.82705	76.27603	120.56883	120.32659	122.70413	123.53603	128.21399	129.08371
0.128	203.64943	224.10371	78.80518	71.05361	141.91709	138.62677	139.77762	141.14426	116.94979	112.99027	211.69594	209.17697	84.69087	76.17455	120.52696	120.2116	122.58946	123.41595	128.07842	128.93843
0.129	202.03425	222.47568	78.25078	70.62033	141.76694	138.42518	139.55726	140.91042	116.93653	112.81612	211.40626	208.98523	84.55317	76.07334	120.482	120.09203	122.47059	123.29135	127.93871	128.78873
0.13	200.44112	220.87319	77.70379	70.1926	141.61397	138.22067	139.33818	140.67733	116.92212	112.64559	211.11089	208.79126	84.41397	75.97245	120.43389	119.96779	122.3475	123.16218	127.79481	128.63454
0.131	198.87032	219.29695	77.16442	69.77052	141.45824	138.01325	139.12045	140.44513	116.90656	112.47879	210.80986	208.5951	84.2733	75.87189	120.38259	119.83877	122.22017	123.02841	127.64669	128.47582
0.132	197.32214	217.74769	76.63287	69.35419	141.29979	137.80295	138.90407	140.21398	116.88982	112.31576	210.50324	208.39682	84.13117	75.77167	120.32803	119.7049	122.0886	122.89003	127.49435	128.31253
0.133	195.79682	216.22604	76.10934	68.94369	141.13865	137.58979	138.68909	139.98402	116.87188	112.15659	210.19105	208.19646	83.98762	75.6718	120.27018	119.56611	121.95277	122.74703	127.33777	128.14465
0.134	194.29462	214.73264	75.59403	68.53912	140.97486	137.37382	138.4755	139.75535	116.8527	112.00131	209.87335	207.99407	83.84267	75.57231	120.20898	119.42234	121.8127	122.59943	127.17696	127.9722
0.135	192.81579	213.26807	75.08711	68.14057	140.80845	137.15506	138.26332	139.5281	116.83227	111.84999	209.5502	207.78971	83.69633	75.47319	120.14438	119.27355	121.66838	122.44725	127.01196	127.79518
0.136	191.36055	211.83288	74.58877	67.74814	140.63944	136.93359	138.05256	139.30234	116.81055	111.70264	209.22165	207.58341	83.54865	75.37446	120.07636	119.11972	121.51981	122.29055	126.84279	127.61364
0.137	189.92913	210.42759	74.09918	67.3619	140.46786	136.70948	137.8432	139.07815	116.78752	111.55931	208.88778	207.37522	83.39963	75.27611	120.00487	118.96083	121.36701	122.1294	126.66952	127.42761
0.138	188.52174	209.05268	73.6185	66.98195	140.29374	136.4828	137.63525	138.85557	116.76315	111.42002	208.54865	207.1652	83.2493	75.17814	119.92988	118.79687	121.20998	121.96386	126.49223	127.23717
0.139	187.13857	207.70858	73.1469	66.60837	140.1171	136.25366	137.4287	138.63465	116.73741	111.28476	208.20434	206.95337	83.09769	75.08056	119.85135	118.62788	121.04875	121.79403	126.31098	127.04239
0.14	185.77981	206.39572	72.68452	66.24124	139.93799	136.02216	137.22352	138.41539	116.71028	111.15355	207.85492	206.73979	82.94483	74.98336	119.76926	118.45387	120.88333	121.62003	126.12588	126.84338
0.141	184.44565	205.11445	72.23151	65.88066	139.75644	135.78845	137.0197	138.1978	116.68171	111.02638	207.50047	206.5245	82.79073	74.88652	119.68358	118.27489	120.71374	121.44196	125.93704	126.64022
0.142	183.13625	203.86511	71.78802	65.52669	139.57251	135.55264	136.81722	137.98186	116.65168	110.90323	207.14109	206.30753	82.63542	74.79005	119.5943	118.09101	120.54003	121.25997	125.74458	126.43305
0.143	181.85177	202.64801	71.35415	65.17942	139.38624	135.3149	136.61604	137.76753	116.62016	110.78409	206.77687	206.08892	82.47892	74.69394	119.5014	117.90229	120.36222	121.07417	125.5486	126.22199
0.144	180.59235	201.46341	70.93006	64.83892	139.19772	135.07539	136.41613	137.55476	116.58712	110.66893	206.4079	205.86872	82.32126	74.59816	119.40486	117.70883	120.18037	120.88473	125.34923	126.00716
0.145	179.35812	200.31154	70.51584	64.50526	139.00701	134.83427	136.21744	137.34348	116.55252	110.5577	206.03428	205.64695	82.16247	74.5027	119.30467	117.51073	119.99453	120.69178	125.14661	125.78872
0.146	178.14922	199.1926	70.11161	64.17853	138.8142	134.59173	136.01993	137.13363	116.51634	110.45037	205.65612	205.42367	82.00256	74.40756	119.20083	117.3081	119.80476	120.49549	124.94085	125.56681
0.147	176.96575	198.10675	69.71748	63.85879	138.61939	134.34794	135.82353	136.9251	116.47855	110.34688	205.27352	205.19889	81.84156	74.3127	119.09334	117.10107	119.61115	120.29599	124.73207	125.34157
0.148	175.80781	197.05414	69.33352	63.54611	138.42268	134.10309	135.62817	136.71782	116.43912	110.24718	204.8866	204.97265	81.6795	74.21811	118.98219	116.88979	119.41377	120.09344	124.52039	125.11317
0.149	174.67551	196.03485	68.95985	63.24055	138.22418	133.85735	135.43378	136.51167	116.39802	110.15121	204.49547	204.745	81.51639	74.12377	118.8674	116.67441	119.21274	119.888	124.30593	124.88175
0.15	173.56891	195.04896	68.59653	62.94218	138.02401	133.6109	135.24027	136.30655	116.35522	110.05888	204.10025	204.51596	81.35227	74.02966	118.74898	116.45508	119.00816	119.6798	124.08879	124.64748
0.151	172.4881	194.09651	68.24363	62.65106	137.8223	133.36392	135.04755	136.10235	116.3107	109.97014	203.70108	204.28556	81.18716	73.93576	118.62694	116.23199	118.80016	119.46899	123.86907	124.41052
0.152	171.43312	193.17749	67.90123	62.36726	137.61918	133.11656	134.8555	135.89895	116.26442	109.88488	203.29807	204.05384	81.02108	73.84203	118.50131	116.0053	118.58887	119.25571	123.64687	124.17102
0.153	170.40405	192.2919	67.56938	62.09081	137.41478	132.86899	134.66402	135.69624	116.21637	109.80304	202.89135	203.82082	80.85405	73.74845	118.37212	115.77521	118.37446	119.04009	123.42228	123.92914
0.154	169.4009	191.43967	67.24814	61.82179	137.20922	132.62134	134.47299	135.49412	116.16652	109.72452	202.48107	203.58655	80.6861	73.655	118.23939	115.54191	118.15709	118.82224	123.19538	123.68506
0.155	168.42372	190.62073	66.93754	61.56024	137.00265	132.37375	134.28228	135.29246	116.11485	109.64921	202.06736	203.35105	80.51726	73.56166	118.10318	115.30559	117.93693	118.60228	122.96626	123.43893
0.156	167.47253	189.83496	66.63763	61.30621	136.79519	132.12634	134.09176	135.09115	116.06134	109.57702	201.65036	203.11435	80.34754	73.46838	117.96352	115.06647	117.71417	118.38033	122.73501	123.19091
0.157	166.54734	189.08225	66.34843	61.05974	136.58697	131.87919	133.90129	134.8901	116.00597	109.50784	201.23021	202.87648	80.17698	73.37515	117.82048	114.82474	117.48902	118.15648	122.5017	122.94118
0.158	165.64814	188.36242	66.06997	60.82089	136.3781	131.63241	133.71075	134.6892	115.94873	109.44157	200.80708	202.63748	80.0056	73.28194	117.6741	114.58062	117.26169	117.93084	122.26643	122.68991
0.159	164.77495	187.67528	65.80227	60.58968	136.16869	131.38606	133.51999	134.48834	115.88959	109.37808	200.38109	202.39737	79.83343	73.18871	117.52445	114.33431	117.03238	117.7035	122.02928	122.43726
0.16	163.92773	187.02064	65.54532	60.36616	135.95886	131.14019	133.32887	134.28744	115.82854	109.31727	199.95242	202.15619	79.66048	73.09545	117.3716	114.08604	116.80133	117.47454	121.79034	122.18342
0.161	163.10647	186.39825	65.29913	60.15036	135.74868	130.89485	133.13728	134.08641	115.76558	109.25902	199.52121	201.91397	79.48679	73.00211	117.21564	113.83602	116.56876	117.24405	121.54971	121.92855
0.162	162.31114	185.80786	65.0637	59.94231	135.53826	130.65005	132.94508	133.88515	115.70069	109.20319	199.08763	201.67073	79.31239	72.90868	117.05663	113.58446	116.3349	117.01211	121.30749	121.67284
0.163	161.54169	185.2492	64.83901	59.74205	135.32765	130.40582	132.75215	133.68359	115.63387	109.14968	198.65183	201.42652	79.13729	72.81512	116.89466	113.3316	116.09999	116.77881	121.0638	121.41647
0.164	160.79807	184.72195	64.62505	59.54959	135.11692	130.16215	132.55839	133.48164	115.56512	109.09835	198.21399	201.18136	78.96154	72.72141	116.72983	113.07765	115.86425	116.54423	120.81876	121.15963
0.165	160.08024	184.22581	64.42178	59.36496	134.90612	129.91902	132.3637	133.27925	115.49442	109.04908	197.77425	200.93528	78.78514	72.62752	116.56222	112.82284	115.6279	116.30846	120.57248	120.90248
0.166	159.38812	183.76042	64.22917	59.18817	134.69529	129.67642	132.16798	133.07634	115.42178	109.00173	197.3328	200.68833	78.60815	72.53343	116.39193	112.56739	115.39115	116.07159	120.32512	120.64522
0.167	158.72165	183.32544	64.04719	59.01925	134.48446	129.43431	131.97115	132.87285	115.34721	108.95619	196.88981	200.44053	78.43057	72.4391	116.21905	112.31152	115.15422	115.83371	120.0768	120.38803
0.168	158.08074	182.9205	63.87578	58.85821	134.27366	129.19267	131.77315	132.66872	115.2707	108.91231	196.44543	200.19192	78.25245	72.34451	116.04369	112.05546	114.9173	115.59493	119.82768	120.13107
0.169	157.46532	182.54519	63.7149	58.70505	134.06289	128.95145	131.57391	132.46389	115.19227	108.86997	195.99986	199.94254	78.0738	72.24965	115.86594	111.79942	114.68056	115.35535	119.57791	119.87453
0.17	156.87529	182.19911	63.56449	58.55977	133.85216	128.71062	131.37338	132.25831	115.11193	108.82903	195.55325	199.69242	77.89468	72.15448	115.6859	111.54361	114.44417	115.11509	119.32766	119.61855
0.171	156.31055	181.88184	63.42447	58.42239	133.64148	128.47012	131.17153	132.05192	115.02968	108.78938	195.10579	199.4416	77.7151	72.05899	115.50368	111.28825	114.20828	114.87427	119.07708	119.36329
0.172	155.771	181.59294	63.29477	58.2929	133.43084	128.22993	130.9683	131.84466	114.94555	108.75087	194.65765	199.19012	77.53509	71.96316	115.31936	111.03355	113.973	114.63301	118.82634	119.10889
0.173	155.25653	181.33197	63.17533	58.17129	133.22023	127.99	130.76368	131.63648	114.85954	108.71338	194.20901	198.93802	77.3547	71.86696	115.13305	110.77968	113.73846	114.39146	118.57561	118.85549
0.174	154.76702	181.09845	63.06604	58.05756	133.00966	127.75031	130.55762	131.42731	114.7717	108.67679	193.76005	198.68534	77.17396	71.77038	114.94484	110.52683	113.50474	114.14973	118.32505	118.6032
0.175	154.30235	180.89192	62.96683	57.9517	132.79912	127.51082	130.3501	131.2171	114.68202	108.64096	193.31095	198.43212	76.99289	71.6734	114.75482	110.27518	113.27193	113.90798	118.07483	118.35211
0.176	153.8624	180.71189	62.8776	57.85368	132.5886	127.27152	130.14108	131.00577	114.59055	108.60577	192.86188	198.1784	76.81155	71.57601	114.56311	110.02488	113.04006	113.66635	117.8251	118.10233
0.177	153.44704	180.55787	62.79824	57.7635	132.3781	127.0324	129.93052	130.79325	114.49731	108.5711	192.41302	197.92423	76.62996	71.4782	114.36978	109.77607	112.80919	113.42498	117.57601	117.85393
0.178	153.05612	180.42935	62.72865	57.68112	132.16763	126.79344	129.71838	130.57945	114.40234	108.53684	191.96456	197.66966	76.44816	71.37996	114.17493	109.52887	112.57934	113.18402	117.32772	117.60695
0.179	152.68952	180.32583	62.66871	57.60652	131.9572	126.55467	129.5046	130.3643	114.30566	108.50285	191.51667	197.41473	76.2662	71.28126	113.97865	109.2834	112.35052	112.9436	117.08036	117.36145
0.18	152.34707	180.24679	62.61831	57.53967	131.74681	126.31608	129.28912	130.14769	114.20731	108.46904	191.06953	197.15949	76.08411	71.18212	113.78105	109.03975	112.12275	112.70387	116.83405	117.11745
0.181	152.02864	180.19169	62.57733	57.48054	131.53647	126.07769	129.07188	129.92952	114.10734	108.43528	190.62332	196.90398	75.90194	71.08252	113.58221	108.79798	111.89601	112.46495	116.58892	116.87497
0.182	151.73406	180.16002	62.54562	57.42909	131.32622	125.83954	128.85278	129.70968	114.00578	108.40148	190.17822	196.64827	75.71973	70.98246	113.38223	108.55816	111.6703	112.22698	116.34507	116.63403
0.183	151.46319	180.15122	62.52307	57.38527	131.11606	125.60165	128.63176	129.48807	113.90269	108.36751	189.73441	196.3924	75.53752	70.88194	113.18121	108.32032	111.44561	111.99006	116.10259	116.39461
0.184	151.21586	180.16478	62.50953	57.34904	130.90602	125.36407	128.40871	129.26457	113.79809	108.33329	189.29205	196.13642	75.35536	70.78096	112.97923	108.08449	111.22193	111.75431	115.86157	116.15671
0.185	150.9919	180.20013	62.50486	57.32036	130.69611	125.12683	128.18354	129.03906	113.69206	108.29872	188.85133	195.88039	75.1733	70.67952	112.77639	107.85068	110.99924	111.51983	115.62208	115.92031
0.186	150.79114	180.25674	62.50891	57.29916	130.48636	124.88998	127.95615	128.81143	113.58462	108.2637	188.41242	195.62436	74.99138	70.57763	112.57278	107.61889	110.77754	111.28671	115.38417	115.68539
0.187	150.61342	180.33406	62.52153	57.2854	130.27679	124.65357	127.72646	128.58155	113.47585	108.22815	187.9755	195.3684	74.80965	70.47529	112.36851	107.38909	110.55683	111.05503	115.1479	115.45193
0.188	150.45855	180.43153	62.54256	57.27901	130.0674	124.41764	127.49437	128.34933	113.3658	108.19197	187.54072	195.11256	74.62818	70.37251	112.16365	107.16126	110.33711	110.82486	114.9133	115.21992
0.189	150.32636	180.54861	62.57185	57.27993	129.85821	124.18224	127.25981	128.11465	113.25451	108.1551	187.10827	194.8569	74.44699	70.26931	111.9583	106.93536	110.11838	110.59626	114.6804	114.98932
0.19	150.21667	180.68475	62.60923	57.28809	129.64922	123.94742	127.02272	127.87742	113.14206	108.11745	186.67831	194.60148	74.26616	70.1657	111.75255	106.71135	109.90065	110.36928	114.44922	114.76012
0.191	150.12929	180.83939	62.65452	57.30342	129.44042	123.71321	126.78306	127.63757	113.0285	108.07895	186.25101	194.34637	74.08574	70.06168	111.54648	106.48917	109.68396	110.14395	114.21976	114.5323
0.192	150.06403	181.01199	62.70757	57.32584	129.23181	123.47966	126.54081	127.39502	112.9139	108.03953	185.82652	194.09162	73.90578	69.95729	111.34018	106.26879	109.46831	109.9203	113.99201	114.30585
0.193	150.0207	181.202	62.76819	57.35527	129.02337	123.2468	126.29598	127.14973	112.79832	107.99914	185.40502	193.8373	73.72633	69.85254	111.13372	106.05014	109.25375	109.69835	113.76598	114.08077
0.194	149.99911	181.40887	62.8362	57.39164	128.81507	123.01466	126.0486	126.90167	112.68183	107.95772	184.98665	193.58347	73.54747	69.74745	110.92719	105.83317	109.0403	109.4781	113.54164	113.85704
0.195	149.99906	181.63207	62.91143	57.43485	128.60689	122.78326	125.79874	126.65083	112.5645	107.91522	184.57158	193.33021	73.36925	69.64205	110.72064	105.61783	108.82799	109.25955	113.31897	113.63466
0.196	150.02034	181.87104	62.9937	57.48481	128.39879	122.55261	125.5465	126.39725	112.44639	107.87159	184.15995	193.07758	73.19172	69.53636	110.51417	105.40408	108.61686	109.04267	113.09793	113.41364
0.197	150.06277	182.12527	63.0828	57.54144	128.19074	122.32272	125.29203	126.14097	112.32757	107.82679	183.75193	192.82565	73.01496	69.43042	110.30782	105.19187	108.40694	108.82746	112.87849	113.19396
0.198	150.12612	182.39421	63.17855	57.60463	127.9827	122.09361	125.0355	125.88206	112.20812	107.78078	183.34765	192.57448	72.83904	69.32424	110.10167	104.98117	108.19827	108.61387	112.6606	112.97563
0.199	150.2102	182.67735	63.28077	57.67428	127.77463	121.86525	124.77712	125.62065	112.0881	107.73353	182.94725	192.32415	72.664	69.21787	109.89576	104.77195	107.99086	108.40187	112.44421	112.75864
0.2	150.31478	182.97415	63.38926	57.75029	127.56649	121.63764	124.51714	125.35687	111.9676	107.68503	182.5509	192.07472	72.48992	69.11133	109.69016	104.5642	107.78474	108.19142	112.22925	112.54299
0.201	150.43966	183.28411	63.50381	57.83255	127.35823	121.41078	124.25584	125.09091	111.84668	107.63523	182.15871	191.82627	72.31688	69.00467	109.48493	104.35791	107.57993	107.98245	112.01567	112.32866
0.202	150.58462	183.6067	63.62424	57.92095	127.14984	121.18464	123.99354	124.82298	111.72541	107.58414	181.77082	191.57886	72.14493	68.89792	109.2801	104.15306	107.37642	107.77493	111.80338	112.11564
0.203	150.74943	183.94144	63.75033	58.01538	126.94129	120.95919	123.73057	124.55333	111.60388	107.53175	181.38737	191.33258	71.97415	68.79112	109.07572	103.94966	107.17422	107.56878	111.59232	111.90391
0.204	150.93388	184.28781	63.8819	58.11571	126.73254	120.73443	123.46732	124.28224	111.48215	107.47803	181.00848	191.08748	71.80461	68.68432	108.87184	103.74773	106.97331	107.36396	111.3824	111.69342
0.205	151.13772	184.64533	64.01873	58.22183	126.52359	120.51033	123.20417	124.01001	111.36029	107.423	180.63428	190.84365	71.63638	68.57755	108.6685	103.54728	106.77366	107.16039	111.17352	111.48415
0.206	151.36075	185.01352	64.16063	58.33361	126.31444	120.28686	122.94153	123.73701	111.2384	107.36666	180.26489	190.60114	71.46954	68.47085	108.46572	103.34831	106.57524	106.95801	110.96561	111.27603
0.207	151.60271	185.3919	64.30738	58.45093	126.10508	120.06401	122.67985	123.4636	111.11652	107.30902	179.90041	190.36005	71.30415	68.36429	108.26354	103.15086	106.37801	106.75676	110.75857	111.06902
0.208	151.86337	185.77999	64.45879	58.57365	125.89552	119.84176	122.41956	123.19018	110.99475	107.2501	179.54097	190.12043	71.1403	68.2579	108.06198	102.95492	106.1819	106.55658	110.55229	110.86304
0.209	152.1425	186.17734	64.61464	58.70165	125.6858	119.62012	122.1611	122.91717	110.87315	107.1899	179.18667	189.88235	70.97806	68.15172	107.86106	102.76051	105.98686	106.3574	110.34669	110.65801
0.21	152.43983	186.5835	64.77472	58.83478	125.47593	119.39907	121.90492	122.64502	110.7518	107.12845	178.83762	189.6459	70.8175	68.04582	107.66079	102.56762	105.79279	106.15917	110.14167	110.45387
0.211	152.75513	186.99801	64.93884	58.9729	125.26596	119.17862	121.65148	122.37417	110.63076	107.06579	178.49392	189.41114	70.65871	67.94024	107.46118	102.37626	105.59962	105.96181	109.93714	110.25052
0.212	153.08815	187.42044	65.10678	59.11589	125.05592	118.95879	121.40122	122.10509	110.51011	107.00194	178.15565	189.17813	70.50175	67.83504	107.26223	102.18638	105.40726	105.76527	109.73302	110.04786
0.213	153.43862	187.85036	65.27834	59.26358	124.84588	118.73961	121.15455	121.83826	110.38991	106.93693	177.82291	188.94695	70.34671	67.73026	107.06394	101.99797	105.21562	105.56949	109.52924	109.84581
0.214	153.80628	188.28735	65.45331	59.41585	124.63587	118.52111	120.91191	121.57415	110.27024	106.87081	177.4958	188.71767	70.19367	67.62597	106.86628	101.81096	105.02458	105.37441	109.32572	109.64426
0.215	154.19087	188.73099	65.63147	59.57253	124.42596	118.30335	120.67369	121.31323	110.15116	106.80362	177.17438	188.49035	70.0427	67.5222	106.66926	101.62529	104.83406	105.17997	109.12241	109.44313
0.216	154.59212	189.18089	65.81264	59.73348	124.21622	118.08637	120.44026	121.05598	110.03274	106.73541	176.85874	188.26506	69.89387	67.41903	106.47283	101.44087	104.64396	104.9861	108.91927	109.24232
0.217	155.00975	189.63665	65.99659	59.89854	124.00669	117.87026	120.21199	120.80284	109.91503	106.66622	176.54894	188.04186	69.74728	67.31651	106.27698	101.25759	104.45417	104.79275	108.71626	109.04175
0.218	155.44348	190.09787	66.18313	60.06756	123.79746	117.6551	119.98919	120.55426	109.79811	106.59611	176.24507	187.82083	69.60299	67.21468	106.08167	101.07533	104.2646	104.59986	108.51338	108.84132
0.219	155.89303	190.56418	66.37206	60.24038	123.58858	117.44098	119.77217	120.31066	109.68203	106.52513	175.94718	187.60201	69.46109	67.11362	105.88687	100.89397	104.07517	104.40737	108.3106	108.64096
0.22	156.35811	191.03522	66.56316	60.41684	123.38011	117.228	119.56119	120.07246	109.56685	106.45335	175.65533	187.38547	69.32165	67.01336	105.69253	100.71334	103.8858	104.21522	108.10794	108.44061
0.221	156.83842	191.51061	66.75625	60.59679	123.17212	117.01629	119.35648	119.84003	109.45262	106.38082	175.36957	187.17128	69.18474	66.91398	105.49863	100.5333	103.69642	104.02335	107.90542	108.24022
0.222	157.33366	191.99001	66.95112	60.78006	122.96467	116.80596	119.15823	119.61372	109.3394	106.3076	175.08996	186.95948	69.05045	66.81553	105.30512	100.35367	103.50696	103.83171	107.70307	108.03972
0.223	157.84352	192.47307	67.14758	60.96648	122.75782	116.59716	118.96661	119.39386	109.22725	106.23377	174.81654	186.75014	68.91886	66.71807	105.11196	100.1743	103.31737	103.64024	107.50091	107.8391
0.224	158.36771	192.95945	67.34543	61.15589	122.55164	116.39002	118.78173	119.18072	109.1162	106.1594	174.54935	186.54331	68.79002	66.62164	104.91911	99.995	103.12762	103.44891	107.29899	107.63832
0.225	158.90589	193.44883	67.54448	61.34813	122.34617	116.1847	118.60367	118.97456	109.00631	106.08454	174.28842	186.33903	68.66403	66.52631	104.72654	99.81562	102.93766	103.25766	107.09736	107.43738
0.226	159.45775	193.94089	67.74453	61.54303	122.14148	115.98133	118.43247	118.77559	108.89762	106.00927	174.03379	186.13737	68.54094	66.43213	104.53422	99.63601	102.74749	103.06645	106.89607	107.23629
0.227	160.02296	194.43531	67.94541	61.74042	121.93763	115.78009	118.26812	118.58397	108.79017	105.93367	173.78548	185.93836	68.42084	66.33916	104.3421	99.456	102.55708	102.87526	106.69516	107.03506
0.228	160.60118	194.93179	68.14692	61.94013	121.73468	115.58113	118.11057	118.39983	108.684	105.8578	173.54351	185.74205	68.3038	66.24746	104.15016	99.27549	102.36645	102.68406	106.49469	106.83372
0.229	161.19208	195.43004	68.34888	62.14199	121.53269	115.3846	117.95972	118.22324	108.57915	105.78174	173.30789	185.54849	68.18987	66.15706	103.95838	99.09436	102.17559	102.49284	106.29471	106.63232
0.23	161.7953	195.92976	68.55111	62.34583	121.33172	115.19066	117.81546	118.05423	108.47565	105.70557	173.07865	185.35771	68.07913	66.06803	103.76674	98.91251	101.98452	102.30158	106.09525	106.43092
0.231	162.41051	196.43067	68.75344	62.55147	121.13183	114.99946	117.6776	117.89277	108.37352	105.62935	172.85579	185.16975	67.97165	65.98043	103.57521	98.72988	101.79328	102.11028	105.89637	106.2296
0.232	163.03732	196.9325	68.95568	62.75876	120.93309	114.81113	117.54592	117.73879	108.2728	105.55317	172.6393	184.98465	67.86748	65.89429	103.38378	98.54643	101.60188	101.91896	105.6981	106.02843
0.233	163.67539	197.43499	69.15768	62.96751	120.73557	114.62581	117.42018	117.59217	108.17351	105.4771	172.42919	184.80244	67.7667	65.80967	103.19245	98.36214	101.41038	101.72764	105.50048	105.82754
0.234	164.32435	197.93786	69.35925	63.17756	120.53933	114.44362	117.30009	117.45271	108.07568	105.4012	172.22545	184.62315	67.66935	65.72661	103.0012	98.17702	101.21881	101.53634	105.30355	105.62702
0.235	164.9838	198.44088	69.56025	63.38873	120.34443	114.26465	117.18532	117.32021	107.97931	105.32557	172.02807	184.44681	67.57549	65.64517	102.81003	97.99111	101.02722	101.34511	105.10735	105.42701
0.236	165.65338	198.94379	69.7605	63.60086	120.15096	114.08899	117.07553	117.19438	107.88442	105.25026	171.83702	184.27344	67.48519	65.56539	102.61895	97.80447	100.83568	101.15399	104.91191	105.22765
0.237	166.3327	199.44634	69.95985	63.81376	119.95897	113.91671	116.97033	117.07491	107.79103	105.17536	171.6523	184.10306	67.39849	65.48731	102.42796	97.61718	100.64424	100.96305	104.71728	105.02909
0.238	167.02134	199.94831	70.15815	64.02728	119.76853	113.74785	116.86934	116.96143	107.69914	105.10093	171.47387	183.93569	67.31544	65.41097	102.23706	97.42934	100.45298	100.77235	104.52349	104.83148
0.239	167.71892	200.44947	70.35525	64.24124	119.57969	113.58243	116.77212	116.85354	107.60876	105.02704	171.3017	183.77134	67.23609	65.33641	102.04629	97.24109	100.26196	100.58199	104.33061	104.63499
0.24	168.42503	200.9496	70.55099	64.45547	119.39252	113.42046	116.67826	116.75081	107.5199	104.95376	171.13576	183.61004	67.16048	65.26367	101.85564	97.05255	100.07125	100.39204	104.13868	104.4398
0.241	169.13925	201.44847	70.74525	64.6698	119.20706	113.26191	116.58731	116.65277	107.43254	104.88115	170.97602	183.45178	67.08865	65.19279	101.66515	96.86389	99.88095	100.20261	103.94778	104.24609
0.242	169.86117	201.94588	70.93788	64.88407	119.02337	113.10673	116.49884	116.55893	107.3467	104.80928	170.82242	183.29658	67.02064	65.1238	101.47485	96.67526	99.69114	100.01381	103.75798	104.05405
0.243	170.59035	202.44162	71.12875	65.09811	118.84148	112.95485	116.41239	116.46878	107.26235	104.73822	170.67492	183.14443	66.95649	65.05673	101.28475	96.48684	99.5019	99.82576	103.56936	103.86385
0.244	171.32636	202.93548	71.31772	65.31176	118.66141	112.80617	116.32754	116.3818	107.17949	104.66801	170.53348	182.99534	66.89622	64.99162	101.0949	96.29881	99.31334	99.63858	103.38203	103.67568
0.245	172.06877	203.42727	71.50468	65.52484	118.48321	112.66057	116.24386	116.29746	107.09811	104.59872	170.39802	182.84931	66.83987	64.92848	100.90534	96.11133	99.12555	99.4524	103.19607	103.48971
0.246	172.81713	203.9168	71.68951	65.73721	118.30688	112.51792	116.16094	116.21521	107.01819	104.5304	170.2685	182.70632	66.78746	64.86735	100.71611	95.92458	98.93863	99.26734	103.0116	103.30612
0.247	173.571	204.40387	71.87208	65.94869	118.13243	112.37806	116.07839	116.13452	106.93971	104.46311	170.14485	182.56638	66.739	64.80825	100.52724	95.73872	98.7527	99.08355	102.82875	103.12507
0.248	174.32992	204.88831	72.05228	66.15913	117.95986	112.24082	115.99583	116.05488	106.86266	104.39688	170.02701	182.42947	66.69452	64.7512	100.3388	95.55392	98.56786	98.90116	102.64762	102.94671
0.249	175.09344	205.36993	72.23001	66.36838	117.78916	112.10601	115.91293	115.97576	106.787	104.33177	169.91489	182.29557	66.65402	64.69621	100.15083	95.37032	98.38422	98.72029	102.46836	102.77117
0.25	175.86108	205.84855	72.40516	66.57627	117.62033	111.97344	115.82936	115.89669	106.7127	104.26782	169.80844	182.16467	66.61752	64.64331	99.96338	95.18807	98.20191	98.54109	102.2911	102.59857
0.251	176.63239	206.32401	72.57763	66.78265	117.45334	111.84289	115.74484	115.81718	106.63975	104.20506	169.70756	182.03675	66.58503	64.5925	99.77651	95.00729	98.02103	98.36367	102.11595	102.42901
0.252	177.40688	206.79613	72.74733	66.98738	117.28817	111.71416	115.65911	115.73681	106.5681	104.14353	169.61218	181.91178	66.55653	64.5438	99.59027	94.82809	97.84171	98.18815	101.94306	102.26257
0.253	178.18409	207.26474	72.91416	67.1903	117.1248	111.58704	115.57195	115.65516	106.49772	104.08326	169.52221	181.78974	66.53203	64.49722	99.40471	94.65059	97.66408	98.01464	101.77255	102.0993
0.254	178.96353	207.72967	73.07805	67.39126	116.96319	111.46132	115.48317	115.57186	106.42858	104.02428	169.43757	181.6706	66.51153	64.45275	99.21991	94.47487	97.48825	97.84326	101.60453	101.93924
0.255	179.74471	208.19078	73.23891	67.59013	116.8033	111.3368	115.39262	115.48659	106.36063	103.96662	169.35816	181.55432	66.495	64.41041	99.03591	94.30101	97.31434	97.67408	101.43911	101.7824
0.256	180.52716	208.6479	73.39666	67.78677	116.64512	111.21328	115.30018	115.39905	106.29383	103.91028	169.28388	181.44089	66.48244	64.37018	98.85277	94.12909	97.14248	97.50721	101.27639	101.62876
0.257	181.31037	209.10086	73.55122	67.98102	116.4886	111.09058	115.20576	115.30901	106.22814	103.8553	169.21464	181.33025	66.47381	64.33208	98.67055	93.95918	96.97279	97.34271	101.11645	101.4783
0.258	182.09386	209.54953	73.70254	68.17276	116.33371	110.96853	115.10932	115.21626	106.16352	103.80167	169.15033	181.22237	66.46911	64.2961	98.48932	93.79132	96.80538	97.18066	100.95936	101.33096
0.259	182.87713	209.99374	73.85054	68.36185	116.18044	110.84699	115.01082	115.12066	106.0999	103.74942	169.09086	181.11721	66.46829	64.26222	98.30912	93.6256	96.64037	97.02112	100.80517	101.18665
0.26	183.65969	210.43335	73.99516	68.54817	116.02875	110.72583	114.91028	115.0221	106.03725	103.69853	169.03612	181.01472	66.47133	64.23044	98.13001	93.46205	96.47788	96.86414	100.65392	101.0453
0.261	184.44102	210.86821	74.13635	68.73158	115.87864	110.60494	114.80772	114.92053	105.97551	103.64902	168.98599	180.91486	66.47818	64.20074	97.95206	93.30075	96.31799	96.70976	100.5056	100.90678
0.262	185.22063	211.29816	74.27406	68.91195	115.73007	110.48424	114.70321	114.81594	105.91462	103.60087	168.94036	180.81758	66.4888	64.17311	97.77532	93.14175	96.16082	96.55803	100.36022	100.77097
0.263	185.99803	211.72308	74.40824	69.08918	115.58305	110.36367	114.59683	114.70836	105.85454	103.55408	168.89913	180.72284	66.50314	64.14753	97.59984	92.98513	96.00645	96.40897	100.21775	100.63775
0.264	186.77269	212.1428	74.53885	69.26314	115.43757	110.24321	114.48868	114.59788	105.79521	103.50864	168.86217	180.63057	66.52116	64.12398	97.42568	92.83097	95.85497	96.26262	100.07813	100.50697
0.265	187.54414	212.5572	74.66584	69.43371	115.29362	110.12286	114.37887	114.4846	105.73657	103.46453	168.82937	180.54073	66.5428	64.10244	97.2529	92.67934	95.70644	96.119	99.94131	100.37849
0.266	188.31184	212.96614	74.78917	69.60079	115.15122	110.00264	114.26754	114.36868	105.67856	103.42173	168.8006	180.45326	66.56798	64.08288	97.08154	92.53036	95.56093	95.97811	99.80719	100.25215
0.267	189.07532	213.36946	74.90883	69.76426	115.01037	109.8826	114.15482	114.25029	105.62112	103.38021	168.77574	180.3681	66.59666	64.06527	96.91166	92.3841	95.4185	95.83997	99.67568	100.1278
0.268	189.83406	213.76704	75.02478	69.92403	114.87108	109.76281	114.04087	114.12965	105.56419	103.33995	168.75467	180.2852	66.62875	64.04958	96.74331	92.2407	95.27917	95.70459	99.54667	100.00532
0.269	190.58757	214.15874	75.13699	70.07998	114.73336	109.64338	113.92584	114.00697	105.50772	103.30091	168.73727	180.20449	66.66419	64.03578	96.57653	92.10027	95.14298	95.57195	99.42003	99.88455
0.27	191.33534	214.54442	75.24544	70.23202	114.59722	109.52443	113.80989	113.88252	105.45163	103.26305	168.72339	180.12592	66.7029	64.02383	96.41136	91.96292	95.00994	95.44206	99.29564	99.76538
0.271	192.07688	214.92395	75.35012	70.38007	114.46268	109.40608	113.69318	113.75653	105.39587	103.22634	168.71293	180.04941	66.74478	64.0137	96.24785	91.82878	94.88005	95.31489	99.17336	99.64769
0.272	192.8117	215.2972	75.45102	70.52402	114.32975	109.28851	113.57585	113.62929	105.34038	103.19074	168.70574	179.97492	66.78976	64.00534	96.08604	91.69798	94.75329	95.19043	99.05306	99.53137
0.273	193.53931	215.66403	75.54811	70.66379	114.19843	109.17186	113.45805	113.50105	105.28508	103.15619	168.70169	179.90236	66.83774	63.99872	95.92595	91.57065	94.62965	95.06865	98.93462	99.41635
0.274	194.25921	216.02432	75.64141	70.79929	114.06873	109.05631	113.33993	113.37208	105.22993	103.12264	168.70066	179.83169	66.88863	63.99379	95.76762	91.44688	94.50908	94.94952	98.8179	99.30256
0.275	194.97093	216.37793	75.73089	70.93046	113.94065	108.94203	113.22161	113.24263	105.17485	103.09004	168.70251	179.76282	66.94233	63.9905	95.61107	91.3268	94.39153	94.83299	98.70281	99.18996
0.276	195.67399	216.72474	75.81657	71.05721	113.81419	108.82921	113.10321	113.11296	105.11979	103.05833	168.7071	179.6957	66.99873	63.98881	95.45634	91.21049	94.27694	94.71903	98.58924	99.07851
0.277	196.36791	217.06462	75.89843	71.17947	113.68933	108.71802	112.98482	112.9833	105.06467	103.02746	168.7143	179.63026	67.05773	63.98867	95.30342	91.09804	94.16524	94.60757	98.47711	98.9682
0.278	197.05222	217.39744	75.9765	71.29717	113.56608	108.60861	112.86654	112.85386	105.00945	102.99735	168.72398	179.56642	67.11921	63.99002	95.15234	90.98949	94.05634	94.49857	98.36636	98.85906
0.279	197.72647	217.72308	76.05077	71.41025	113.44439	108.50115	112.74845	112.72484	104.95405	102.96794	168.736	179.50413	67.18306	63.99282	95.0031	90.88489	93.95016	94.39197	98.25693	98.7511
0.28	198.39019	218.04141	76.12126	71.51865	113.32426	108.39576	112.63059	112.59643	104.89843	102.93917	168.75022	179.4433	67.24916	63.997	94.85572	90.78426	93.84661	94.28769	98.14882	98.6444
0.281	199.04294	218.35232	76.18799	71.62231	113.20566	108.29256	112.51302	112.46878	104.84251	102.91095	168.76651	179.38388	67.31739	64.00251	94.71019	90.68757	93.74557	94.18567	98.042	98.539
0.282	199.68427	218.65567	76.25095	71.72119	113.08854	108.19165	112.39576	112.34202	104.78623	102.88322	168.78474	179.32579	67.38763	64.0093	94.56652	90.5948	93.64694	94.08583	97.93649	98.435
0.283	200.31375	218.95136	76.31018	71.81523	112.97287	108.0931	112.27884	112.21627	104.72955	102.8559	168.80476	179.26897	67.45974	64.0173	94.42469	90.50588	93.55062	93.98811	97.83233	98.3325
0.284	200.93095	219.23925	76.3657	71.90438	112.85861	107.99693	112.16226	112.09163	104.6724	102.8289	168.82645	179.21335	67.5336	64.02646	94.28471	90.42072	93.45649	93.89242	97.72956	98.2316
0.285	201.53546	219.51925	76.41752	71.98862	112.7457	107.90318	112.04603	111.96817	104.61473	102.80216	168.84966	179.15886	67.60906	64.03671	94.14657	90.33919	93.36445	93.7987	97.62824	98.13243
0.286	202.12686	219.79122	76.46568	72.0679	112.6341	107.81181	111.93015	111.84594	104.55648	102.77558	168.87427	179.10542	67.686	64.048	94.01025	90.26117	93.27439	93.70687	97.52846	98.03511
0.287	202.70475	220.05507	76.5102	72.14218	112.52376	107.72279	111.81463	111.72498	104.4976	102.74908	168.90014	179.05298	67.76428	64.06025	93.87575	90.18648	93.18621	93.61685	97.43028	97.93976
0.288	203.26874	220.31067	76.5511	72.21145	112.41462	107.63603	111.69945	111.60534	104.43803	102.72258	168.92714	179.00147	67.84375	64.07341	93.74307	90.11493	93.0998	93.52857	97.3338	97.84651
0.289	203.81845	220.55791	76.58843	72.27568	112.30662	107.55144	111.58465	111.48703	104.37773	102.69599	168.95514	178.95082	67.92427	64.0874	93.61218	90.04633	93.01507	93.44196	97.23912	97.75548
0.29	204.35352	220.7967	76.6222	72.33484	112.19969	107.46889	111.47023	111.37005	104.31665	102.66923	168.984	178.90096	68.00569	64.10217	93.48309	89.98044	92.93194	93.35697	97.14631	97.66679
0.291	204.87358	221.02692	76.65246	72.38893	112.0938	107.38821	111.35624	111.25442	104.25475	102.64219	169.01359	178.85184	68.08786	64.11765	93.35579	89.91705	92.85031	93.27351	97.05547	97.58052
0.292	205.37828	221.24848	76.67924	72.43792	111.98886	107.30925	111.24272	111.14015	104.19197	102.61481	169.0438	178.80337	68.17065	64.13377	93.23026	89.8559	92.77011	93.19155	96.96668	97.49678
0.293	205.8673	221.46126	76.70258	72.48182	111.88482	107.23182	111.12975	111.02725	104.12827	102.58698	169.07448	178.75552	68.25389	64.15047	93.10651	89.79674	92.69127	93.11102	96.88	97.41562
0.294	206.3403	221.66518	76.72251	72.52061	111.78162	107.15571	111.01742	110.91572	104.06361	102.55862	169.10552	178.7082	68.33744	64.16767	92.98453	89.73934	92.61373	93.03187	96.79549	97.33709
0.295	206.79697	221.86013	76.73908	72.55429	111.6792	107.08072	110.90584	110.80558	103.99796	102.52963	169.13679	178.66137	68.42113	64.18532	92.86431	89.68344	92.53743	92.95407	96.71318	97.26122
0.296	207.23702	222.04603	76.75233	72.58287	111.57751	107.00665	110.79514	110.69685	103.93127	102.49993	169.16818	178.61495	68.50483	64.20334	92.74584	89.62881	92.46231	92.87756	96.63311	97.18799
0.297	207.66015	222.22279	76.76229	72.60636	111.47649	106.93328	110.68549	110.58956	103.86351	102.46942	169.19955	178.5689	68.58837	64.22167	92.62914	89.57521	92.38834	92.80231	96.55526	97.11739
0.298	208.06611	222.39032	76.76901	72.62476	111.37609	106.86041	110.57705	110.48374	103.79465	102.43803	169.2308	178.52314	68.6716	64.24023	92.51418	89.52243	92.31548	92.72829	96.47962	97.04935
0.299	208.45462	222.54853	76.77253	72.63809	111.27626	106.78786	110.47	110.37943	103.72466	102.40565	169.2618	178.47764	68.75437	64.25897	92.40098	89.47025	92.24368	92.65546	96.40616	96.98379
0.3	208.82545	222.69734	76.7729	72.64637	111.17697	106.71546	110.36456	110.27667	103.65351	102.37221	169.29245	178.43233	68.83651	64.27782	92.28951	89.4185	92.17292	92.58378	96.3348	96.92059
0.301	209.17836	222.83668	76.77016	72.64962	111.07817	106.64303	110.26092	110.17551	103.58117	102.33761	169.32263	178.38716	68.91788	64.29671	92.17978	89.36701	92.10317	92.51323	96.26547	96.85961
0.302	209.51315	222.96648	76.76436	72.64787	110.97984	106.57046	110.1593	110.07599	103.50762	102.30178	169.35223	178.34207	68.99832	64.31558	92.07177	89.31562	92.0344	92.44377	96.19806	96.80068
0.303	209.8296	223.08666	76.75554	72.64114	110.88193	106.49762	110.0599	109.97817	103.43284	102.26462	169.38114	178.29702	69.07768	64.33435	91.96547	89.26422	91.96658	92.37536	96.13245	96.74362
0.304	210.12753	223.19716	76.74376	72.62948	110.78444	106.42442	109.9629	109.88207	103.35681	102.22606	169.40927	178.25196	69.15581	64.35298	91.86087	89.2127	91.89967	92.30796	96.06851	96.68821
0.305	210.40678	223.29792	76.72905	72.6129	110.68734	106.3508	109.8685	109.78775	103.27951	102.18602	169.4365	178.20683	69.23255	64.37139	91.75796	89.16096	91.83366	92.24153	96.00609	96.63422
0.306	210.66718	223.38887	76.71146	72.59147	110.59062	106.27672	109.77685	109.69522	103.20094	102.14441	169.46275	178.1616	69.30775	64.38952	91.6567	89.10896	91.76851	92.17602	95.94502	96.58142
0.307	210.9086	223.46997	76.69105	72.56521	110.49426	106.20217	109.68807	109.6045	103.12107	102.10116	169.48792	178.11621	69.38127	64.40731	91.55707	89.05664	91.70417	92.11137	95.88515	96.52955
0.308	211.13092	223.54116	76.66785	72.53417	110.39825	106.12713	109.60227	109.5156	103.0399	102.0562	169.5119	178.07062	69.45296	64.4247	91.45905	89.00397	91.64062	92.04753	95.82629	96.47835
0.309	211.33402	223.60241	76.64192	72.49842	110.30259	106.05165	109.51949	109.42849	102.95742	102.00946	169.53462	178.0248	69.52267	64.44163	91.36259	88.95095	91.5778	91.98442	95.76829	96.42755
0.31	211.51782	223.65366	76.61331	72.45799	110.20727	105.97576	109.43977	109.34317	102.87363	101.96086	169.55598	177.97869	69.59027	64.45805	91.26766	88.89758	91.51567	91.92199	95.71096	96.37692
0.311	211.68225	223.69488	76.58207	72.41295	110.11228	105.89952	109.36307	109.25957	102.78853	101.91035	169.57591	177.93227	69.65561	64.47389	91.17422	88.84386	91.45416	91.86017	95.65415	96.32618
0.312	211.82723	223.72604	76.54823	72.36335	110.0176	105.823	109.28933	109.17763	102.70212	101.85785	169.59431	177.88549	69.71855	64.4891	91.08221	88.78981	91.39323	91.79887	95.59772	96.27512
0.313	211.95274	223.74712	76.51186	72.30926	109.92324	105.74628	109.21842	109.09728	102.6144	101.80331	169.61111	177.83832	69.77896	64.50362	90.99159	88.73547	91.33281	91.73803	95.54152	96.2235
0.314	212.05874	223.75809	76.473	72.25074	109.82916	105.66943	109.15018	109.01841	102.52538	101.74666	169.62625	177.79073	69.83671	64.51741	90.90229	88.68085	91.27282	91.67757	95.48543	96.17112
0.315	212.14522	223.75893	76.43169	72.18787	109.73537	105.59254	109.08442	108.94089	102.43506	101.68787	169.63963	177.74267	69.89168	64.53042	90.81427	88.626	91.21322	91.61742	95.42934	96.11782
0.316	212.2122	223.74964	76.38799	72.12072	109.64182	105.5157	109.02088	108.86461	102.34346	101.62687	169.65121	177.69412	69.94373	64.54258	90.72745	88.57093	91.15392	91.55751	95.37316	96.06342
0.317	212.2597	223.7302	76.34194	72.04935	109.54851	105.43897	108.95929	108.78941	102.25058	101.56361	169.66091	177.64506	69.99274	64.55386	90.64178	88.51568	91.09486	91.49777	95.31683	96.00782
0.318	212.28775	223.70061	76.29359	71.97385	109.4554	105.36244	108.89934	108.71513	102.15645	101.49806	169.66867	177.59544	70.03861	64.56421	90.55719	88.46027	91.03596	91.43815	95.2603	95.95092
0.319	212.29642	223.66088	76.24298	71.89429	109.36246	105.28616	108.8407	108.6416	102.06109	101.43017	169.67443	177.54525	70.08121	64.57358	90.47362	88.40473	90.97716	91.3786	95.20352	95.89265
0.32	212.28577	223.61102	76.19017	71.81077	109.26966	105.21019	108.783	108.56865	101.9645	101.35992	169.67815	177.49446	70.12043	64.58193	90.391	88.34906	90.91841	91.31906	95.14648	95.83299
0.321	212.2559	223.55104	76.13521	71.72335	109.17698	105.13455	108.72589	108.4961	101.86672	101.28725	169.67976	177.44304	70.15618	64.58922	90.30927	88.29327	90.85963	91.2595	95.08918	95.77194
0.322	212.20692	223.48097	76.07813	71.63214	109.08437	105.05928	108.669	108.42377	101.76777	101.21215	169.67922	177.39097	70.18835	64.59541	90.22837	88.23738	90.80079	91.19989	95.03162	95.70953
0.323	212.13894	223.40081	76.01898	71.53722	108.9918	104.98439	108.61197	108.35149	101.66767	101.13459	169.67649	177.33823	70.21685	64.60047	90.14824	88.18139	90.74183	91.14022	94.97382	95.64582
0.324	212.0521	223.31062	75.95781	71.43868	108.89926	104.90987	108.55444	108.2791	101.56645	101.05456	169.67152	177.2848	70.24159	64.60435	90.06884	88.12528	90.68272	91.08048	94.91581	95.58092
0.325	211.94657	223.21042	75.89467	71.33661	108.8067	104.8357	108.49609	108.20643	101.46414	100.97202	169.66428	177.23066	70.26248	64.60702	89.99011	88.06907	90.62343	91.02066	94.85761	95.51492
0.326	211.8225	223.10025	75.82959	71.23112	108.71412	104.76187	108.43659	108.13334	101.36078	100.88698	169.65474	177.17579	70.27944	64.60846	89.91201	88.01274	90.56394	90.96078	94.79927	95.44797
0.327	211.68009	222.98017	75.76263	71.1223	108.62148	104.68834	108.37567	108.0597	101.2564	100.79942	169.64285	177.12018	70.2924	64.60862	89.8345	87.95628	90.50422	90.90086	94.74081	95.38023
0.328	211.51953	222.85022	75.69383	71.01024	108.52879	104.61505	108.31308	107.98541	101.15103	100.70934	169.62861	177.06381	70.30129	64.60749	89.75754	87.89969	90.44429	90.8409	94.68227	95.31187
0.329	211.34104	222.71046	75.62323	70.89505	108.43603	104.54195	108.24862	107.91037	101.04472	100.61674	169.61198	177.00667	70.30604	64.60504	89.68112	87.84296	90.38413	90.78095	94.62366	95.24306
0.33	211.14486	222.56097	75.55087	70.77684	108.3432	104.46897	108.1821	107.8345	100.9375	100.52161	169.59294	176.94874	70.3066	64.60124	89.6052	87.78608	90.32375	90.72103	94.56501	95.17399
0.331	210.93123	222.4018	75.47681	70.6557	108.2503	104.39607	108.11342	107.75776	100.82941	100.42398	169.57147	176.89001	70.30292	64.59607	89.52978	87.72904	90.26316	90.66118	94.50632	95.10485
0.332	210.70041	222.23303	75.40107	70.53175	108.15735	104.32316	108.04248	107.6801	100.7205	100.32385	169.54757	176.83047	70.29494	64.58951	89.45483	87.67185	90.20238	90.60143	94.4476	95.03582
0.333	210.45268	222.05475	75.32371	70.40508	108.06435	104.25018	107.96924	107.60152	100.61081	100.22124	169.52122	176.77011	70.28264	64.58154	89.38035	87.61449	90.14142	90.5418	94.38884	94.96707
0.334	210.18832	221.86704	75.24477	70.27581	107.97131	104.17707	107.8937	107.52201	100.50038	100.11617	169.49242	176.70891	70.26597	64.57215	89.30633	87.55697	90.08031	90.48234	94.33002	94.89876
0.335	209.90763	221.66999	75.16428	70.14405	107.87827	104.10377	107.8159	107.44158	100.38927	100.00866	169.46115	176.64688	70.2449	64.56132	89.23277	87.49927	90.01906	90.42306	94.27112	94.83105
0.336	209.61093	221.46369	75.0823	70.00991	107.78523	104.03021	107.73591	107.36027	100.27752	99.89874	169.42743	176.584	70.21942	64.54905	89.15967	87.44141	89.95769	90.36398	94.21209	94.76405
0.337	209.29856	221.24826	74.99885	69.87349	107.69221	103.95634	107.65382	107.27809	100.16518	99.78645	169.39125	176.52027	70.18951	64.53531	89.08704	87.38336	89.89622	90.30511	94.1529	94.69787
0.338	208.97084	221.0238	74.91398	69.73492	107.59924	103.88212	107.56978	107.19509	100.0523	99.67183	169.35261	176.45568	70.15516	64.5201	89.01486	87.32514	89.83467	90.24644	94.09349	94.63259
0.339	208.62814	220.79041	74.82773	69.59429	107.50632	103.8075	107.48392	107.11132	99.93894	99.5549	169.31153	176.39022	70.11636	64.50341	88.94315	87.26673	89.77305	90.18797	94.03381	94.56826
0.34	208.27081	220.54823	74.74014	69.45173	107.41347	103.73245	107.39641	107.02681	99.82514	99.43572	169.26802	176.32389	70.07312	64.48525	88.8719	87.20813	89.71137	90.12968	93.9738	94.5049
0.341	207.89924	220.29737	74.65125	69.30735	107.32069	103.65693	107.30743	106.94161	99.71097	99.31434	169.22209	176.25669	70.02545	64.4656	88.80112	87.14932	89.64962	90.07153	93.91341	94.44251
0.342	207.5138	220.03795	74.5611	69.16126	107.22799	103.58092	107.21715	106.85574	99.59647	99.19081	169.17376	176.1886	69.97336	64.44447	88.7308	87.09031	89.58781	90.01348	93.85256	94.38105
0.343	207.1149	219.77012	74.46973	69.01358	107.13537	103.50438	107.12577	106.76923	99.48169	99.06518	169.12304	176.11964	69.91688	64.42185	88.66093	87.03107	89.52593	89.95548	93.7912	94.32047
0.344	206.70294	219.49401	74.37718	68.86441	107.0428	103.42731	107.03346	106.68212	99.36671	98.93752	169.06997	176.04979	69.85603	64.39775	88.59151	86.97159	89.46398	89.89747	93.72927	94.26067
0.345	206.27834	219.20976	74.28348	68.71387	106.95029	103.34967	106.9404	106.59439	99.25157	98.80788	169.01455	175.97904	69.79085	64.37217	88.52253	86.91186	89.40193	89.83937	93.66672	94.20153
0.346	205.84153	218.91752	74.18867	68.56208	106.8578	103.27145	106.84673	106.50607	99.13633	98.67634	168.95683	175.90741	69.72138	64.34513	88.45396	86.85186	89.33976	89.7811	93.60351	94.14293
0.347	205.39293	218.61744	74.0928	68.40915	106.76531	103.19262	106.75263	106.41715	99.02105	98.54296	168.89683	175.83489	69.64766	64.31661	88.38578	86.79158	89.27745	89.72259	93.53959	94.0847
0.348	204.93299	218.30967	73.99589	68.25519	106.6728	103.11315	106.6582	106.3276	98.90578	98.40781	168.83457	175.76147	69.56974	64.28665	88.31798	86.731	89.21498	89.66374	93.47494	94.02668
0.349	204.46217	217.99437	73.89799	68.10031	106.58021	103.03303	106.56357	106.23741	98.79059	98.27098	168.7701	175.68715	69.48769	64.25523	88.25053	86.67011	89.15229	89.60447	93.40954	93.96867
0.35	203.9809	217.67172	73.79913	67.94463	106.48753	102.95223	106.46882	106.14655	98.67553	98.13254	168.70345	175.61194	69.40157	64.22239	88.18339	86.60888	89.08937	89.54468	93.34337	93.91049
0.351	203.48967	217.34187	73.69936	67.78825	106.39472	102.87071	106.37403	106.05498	98.56067	97.99257	168.63466	175.53583	69.31145	64.18812	88.11653	86.54731	89.02617	89.48428	93.27642	93.85193
0.352	202.98893	217.00499	73.5987	67.63128	106.30173	102.78845	106.27924	105.96267	98.44606	97.85115	168.56377	175.45882	69.2174	64.15245	88.04991	86.48538	88.96266	89.42319	93.20872	93.79278
0.353	202.47917	216.66126	73.4972	67.47384	106.20854	102.70542	106.18446	105.86958	98.33176	97.70838	168.49081	175.38091	69.11951	64.11539	87.98351	86.42309	88.89879	89.36134	93.14026	93.73286
0.354	201.96085	216.31087	73.39488	67.31602	106.11512	102.62158	106.08971	105.77566	98.21782	97.56434	168.41583	175.3021	69.01786	64.07697	87.91727	86.36042	88.83454	89.29864	93.07108	93.67197
0.355	201.43447	215.95398	73.2918	67.15794	106.02143	102.53691	105.99496	105.68087	98.10432	97.41913	168.33888	175.22239	68.91254	64.03719	87.85116	86.29738	88.76985	89.23504	93.00119	93.60993
0.356	200.90052	215.59079	73.18798	66.9997	105.92747	102.45138	105.90017	105.58517	97.99131	97.27284	168.25999	175.14177	68.80365	63.99607	87.78515	86.23395	88.70471	89.17049	92.93064	93.54657
0.357	200.35947	215.22149	73.08346	66.84141	105.83321	102.36496	105.80528	105.48853	97.87884	97.12556	168.17922	175.06025	68.69129	63.95365	87.71921	86.17014	88.63907	89.10495	92.85946	93.48175
0.358	199.81182	214.84625	72.97828	66.68316	105.73865	102.27765	105.71021	105.39089	97.76698	96.97739	168.09662	174.97783	68.57557	63.90994	87.65329	86.10595	88.57292	89.0384	92.78769	93.41534
0.359	199.25808	214.46529	72.87248	66.52506	105.64379	102.18941	105.61488	105.29224	97.65577	96.82844	168.01223	174.8945	68.4566	63.86497	87.58739	86.04139	88.50623	88.97083	92.71536	93.34725
0.36	198.69873	214.07878	72.76608	66.3672	105.54864	102.10026	105.51917	105.19254	97.54529	96.67879	167.9261	174.81027	68.3345	63.81875	87.52146	85.97646	88.43898	88.90224	92.64252	93.27739
0.361	198.13427	213.68694	72.65912	66.20967	105.4532	102.01019	105.42297	105.09177	97.43559	96.52857	167.83828	174.72513	68.20937	63.77132	87.45551	85.91118	88.37118	88.83266	92.5692	93.20572
0.362	197.56521	213.28996	72.55165	66.05259	105.35749	101.9192	105.32617	104.98991	97.32672	96.37786	167.74883	174.63908	68.08136	63.7227	87.38952	85.84556	88.3028	88.76212	92.49543	93.13222
0.363	196.99203	212.88805	72.4437	65.89603	105.26154	101.82731	105.22865	104.88695	97.21873	96.22677	167.6578	174.55212	67.95058	63.67291	87.32348	85.77962	88.23386	88.69068	92.42125	93.0569
0.364	196.41523	212.4814	72.3353	65.74009	105.16536	101.73455	105.13028	104.78289	97.11169	96.07542	167.56524	174.46425	67.81716	63.62199	87.25739	85.71338	88.16436	88.61841	92.34668	92.97981
0.365	195.83532	212.07023	72.22648	65.58485	105.06899	101.64094	105.03095	104.67771	97.00565	95.9239	167.47119	174.37546	67.68125	63.56997	87.19126	85.64686	88.09432	88.54537	92.27173	92.90101
0.366	195.25277	211.65474	72.11729	65.4304	104.97245	101.54652	104.93054	104.57143	96.90066	95.77232	167.37572	174.28576	67.54298	63.51686	87.1251	85.58008	88.02376	88.47166	92.19643	92.8206
0.367	194.66809	211.23515	72.00777	65.27683	104.87576	101.45132	104.82896	104.46404	96.79678	95.62079	167.27888	174.19514	67.40249	63.46271	87.05892	85.51306	87.9527	88.39739	92.12078	92.73869
0.368	194.08176	210.81165	71.89793	65.12421	104.77895	101.35539	104.72612	104.35557	96.69405	95.46941	167.18073	174.1036	67.25992	63.40754	86.99272	85.44583	87.88118	88.32266	92.04479	92.65542
0.369	193.49426	210.38447	71.78783	64.97263	104.68202	101.25878	104.62194	104.24603	96.59253	95.3183	167.0813	174.01114	67.11542	63.35139	86.92654	85.3784	87.80922	88.24757	91.96846	92.57095
0.37	192.90608	209.95381	71.67749	64.82215	104.58499	101.16153	104.51636	104.13544	96.49226	95.16757	166.98066	173.91775	66.96914	63.29427	86.86037	85.3108	87.73687	88.17223	91.89178	92.48546
0.371	192.31769	209.51989	71.56696	64.67286	104.48787	101.06367	104.40935	104.02381	96.3933	95.01731	166.87886	173.82344	66.82122	63.23623	86.79423	85.24303	87.66416	88.09677	91.81476	92.39911
0.372	191.72955	209.08292	71.45626	64.52481	104.39063	100.96527	104.30088	103.91117	96.29569	94.86763	166.77596	173.72819	66.67183	63.1773	86.72813	85.17512	87.59113	88.02126	91.73737	92.31211
0.373	191.14214	208.64311	71.34544	64.37808	104.29327	100.86635	104.19096	103.79755	96.19948	94.71865	166.67199	173.632	66.52111	63.11751	86.66208	85.10706	87.51783	87.94582	91.65962	92.22463
0.374	190.5559	208.20068	71.23452	64.23274	104.19576	100.76694	104.0796	103.68297	96.10471	94.57046	166.56702	173.53487	66.36922	63.05689	86.59608	85.03886	87.44428	87.87051	91.58149	92.13685
0.375	189.9713	207.75585	71.12354	64.08884	104.09807	100.66708	103.96684	103.56745	96.01144	94.42318	166.4611	173.4368	66.21632	62.99547	86.53012	84.97051	87.37052	87.7954	91.50296	92.04896
0.376	189.38877	207.30881	71.01254	63.94645	104.00016	100.56677	103.85275	103.45102	95.91969	94.2769	166.35427	173.33779	66.06256	62.93328	86.46421	84.902	87.29658	87.72054	91.42404	91.96112
0.377	188.80875	206.8598	70.90155	63.80561	103.90197	100.46603	103.7374	103.3337	95.82951	94.13172	166.24658	173.23781	65.90809	62.87037	86.39832	84.8333	87.2225	87.64596	91.3447	91.87347
0.378	188.23167	206.40901	70.79061	63.66639	103.80346	100.36486	103.62089	103.21553	95.74095	93.98775	166.13808	173.13689	65.75309	62.80675	86.33245	84.7644	87.14828	87.57167	91.26495	91.78614
0.379	187.65794	205.95667	70.67975	63.52882	103.70456	100.26324	103.50332	103.09654	95.65403	93.84509	166.02882	173.03499	65.5977	62.74247	86.26656	84.69525	87.07393	87.49764	91.18475	91.69924
0.38	187.08798	205.50298	70.569	63.39297	103.6052	100.16115	103.38482	102.97675	95.5688	93.70382	165.91884	172.93214	65.44208	62.67755	86.20064	84.62582	86.99947	87.42384	91.10412	91.61283
0.381	186.52218	205.04815	70.4584	63.25886	103.50532	100.05857	103.26552	102.8562	95.48529	93.56405	165.80818	172.8283	65.28639	62.61203	86.13466	84.55607	86.92489	87.35021	91.02304	91.52699
0.382	185.96094	204.5924	70.34799	63.12654	103.40485	99.95545	103.14557	102.73494	95.40354	93.42587	165.6969	172.72349	65.13078	62.54593	86.06857	84.48593	86.85017	87.27667	90.9415	91.44171
0.383	185.40464	204.13593	70.23779	62.99606	103.30374	99.85176	103.0251	102.613	95.32357	93.28937	165.58502	172.6177	64.97542	62.4793	86.00236	84.41537	86.77529	87.20312	90.8595	91.357
0.384	184.85364	203.67894	70.12783	62.86743	103.20191	99.74743	102.90427	102.49045	95.24542	93.15464	165.4726	172.51092	64.82044	62.41216	85.93598	84.34431	86.7002	87.12945	90.77702	91.27282
0.385	184.30831	203.22164	70.01816	62.7407	103.09933	99.64242	102.78324	102.36734	95.16912	93.02176	165.35966	172.40314	64.66602	62.34455	85.8694	84.27272	86.62487	87.05552	90.69406	91.1891
0.386	183.76898	202.76424	69.90881	62.61589	102.99595	99.53667	102.66213	102.24373	95.09469	92.89081	165.24625	172.29436	64.51229	62.27649	85.80259	84.20051	86.54925	86.9812	90.61061	91.10574
0.387	183.236	202.30693	69.79979	62.49303	102.89172	99.43013	102.54111	102.11969	95.02216	92.76188	165.13239	172.18457	64.3594	62.20802	85.73549	84.12765	86.47325	86.90634	90.52666	91.02262
0.388	182.70968	201.84992	69.69116	62.37213	102.78664	99.32276	102.4203	101.99532	94.95155	92.63504	165.01813	172.07377	64.2075	62.13916	85.6681	84.05406	86.39682	86.83079	90.4422	90.93959
0.389	182.19035	201.3934	69.58294	62.25321	102.68068	99.21449	102.29983	101.87068	94.88289	92.51037	164.9035	171.96195	64.05674	62.06995	85.60035	83.97969	86.31987	86.75439	90.3572	90.8565
0.39	181.67828	200.93756	69.47515	62.1363	102.57385	99.10532	102.1798	101.74588	94.81618	92.38793	164.78852	171.8491	63.90726	62.00041	85.53224	83.90449	86.24231	86.67701	90.27165	90.77315
0.391	181.17378	200.4826	69.36784	62.0214	102.46617	98.99521	102.06032	101.621	94.75146	92.2678	164.67323	171.73522	63.75919	61.93058	85.46371	83.8284	86.16406	86.5985	90.18553	90.68936
0.392	180.67711	200.02871	69.26103	61.90852	102.35766	98.88415	101.94147	101.49614	94.68874	92.15004	164.55764	171.62031	63.61267	61.86048	85.39475	83.75137	86.08501	86.51873	90.09881	90.60492
0.393	180.18853	199.57607	69.15475	61.79768	102.24836	98.77215	101.82331	101.37139	94.62803	92.0347	164.44179	171.50435	63.46783	61.79015	85.32532	83.67336	86.00507	86.4376	90.01146	90.51964
0.394	179.70828	199.12487	69.04903	61.68886	102.13832	98.65923	101.70589	101.24685	94.56935	91.92184	164.3257	171.38735	63.3248	61.7196	85.25541	83.59432	85.92415	86.355	89.92343	90.43331
0.395	179.23661	198.67529	68.94389	61.58208	102.02762	98.54542	101.58925	101.12261	94.5127	91.81152	164.20938	171.26928	63.1837	61.64886	85.18497	83.51421	85.84215	86.27086	89.83471	90.34574
0.396	178.77371	198.22751	68.83937	61.47732	101.91632	98.43078	101.4734	100.99875	94.45809	91.70379	164.09286	171.15016	63.04466	61.57797	85.11399	83.43298	85.75899	86.18512	89.74523	90.25675
0.397	178.31981	197.78171	68.73549	61.3746	101.8045	98.31537	101.35834	100.87534	94.40553	91.59868	163.97615	171.02998	62.90779	61.50695	85.04245	83.3506	85.6746	86.09773	89.65495	90.16618
0.398	177.87508	197.33804	68.63228	61.27389	101.69225	98.19927	101.24406	100.75245	94.35502	91.49625	163.85926	170.90872	62.7732	61.43582	84.97033	83.26703	85.58889	86.00868	89.56382	90.07388
0.399	177.4397	196.8967	68.52976	61.17519	101.57966	98.08257	101.13052	100.63013	94.30657	91.39651	163.74222	170.78639	62.641	61.3646	84.8976	83.18223	85.50182	85.91797	89.4718	89.97975
0.4	177.01384	196.45783	68.42796	61.07848	101.46681	97.96537	101.01769	100.50844	94.26018	91.29952	163.62502	170.66297	62.5113	61.29333	84.82426	83.09619	85.41333	85.82563	89.37883	89.88368
0.401	176.59765	196.0216	68.32691	60.98375	101.3538	97.84777	100.90551	100.38739	94.21584	91.2053	163.50769	170.53847	62.3842	61.22203	84.75028	83.00886	85.32341	85.7317	89.28486	89.78563
0.402	176.19125	195.58817	68.22662	60.89099	101.24071	97.72989	100.79392	100.267	94.17354	91.11386	163.39022	170.41289	62.25978	61.15071	84.67566	82.92023	85.23202	85.63623	89.18984	89.68555
0.403	175.79477	195.1577	68.12711	60.80016	101.12762	97.61182	100.68285	100.14728	94.13329	91.02523	163.27262	170.28621	62.13813	61.0794	84.60037	82.83029	85.13918	85.53932	89.09372	89.58347
0.404	175.4083	194.73033	68.02842	60.71125	101.01458	97.49368	100.57222	100.02822	94.09507	90.93942	163.15489	170.15844	62.01935	61.00812	84.52442	82.73901	85.04489	85.44104	88.99646	89.4794
0.405	175.03195	194.3062	67.93056	60.62424	100.90166	97.37557	100.46196	99.90979	94.05888	90.85645	163.03704	170.02957	61.9035	60.9369	84.44778	82.6464	84.94919	85.3415	88.89803	89.37343
0.406	174.66579	193.88548	67.83354	60.53909	100.78889	97.25758	100.35198	99.79195	94.0247	90.77631	162.91907	169.8996	61.79067	60.86574	84.37046	82.55245	84.85213	85.24081	88.7984	89.26564
0.407	174.30988	193.46828	67.73739	60.45579	100.67629	97.13978	100.24219	99.67465	93.99251	90.69902	162.80096	169.76852	61.68091	60.79468	84.29245	82.45717	84.75375	85.13909	88.69756	89.15616
0.408	173.96428	193.05475	67.64213	60.37429	100.56389	97.02225	100.13252	99.55784	93.9623	90.62456	162.68272	169.63634	61.57429	60.72374	84.21374	82.36059	84.65413	85.03645	88.59548	89.04514
0.409	173.62901	192.64502	67.54777	60.29456	100.45167	96.90503	100.02286	99.44144	93.93406	90.55293	162.56435	169.50306	61.47088	60.65292	84.13434	82.26273	84.55336	84.93302	88.49218	88.93275
0.41	173.3041	192.23921	67.45433	60.21657	100.3396	96.78817	99.91315	99.32538	93.90774	90.48412	162.44583	169.36867	61.37071	60.58225	84.05423	82.16362	84.45153	84.8289	88.38767	88.81918
0.411	172.98957	191.83745	67.36182	60.14029	100.22765	96.67168	99.80328	99.20956	93.88335	90.41811	162.32715	169.23318	61.27384	60.51174	83.97343	82.0633	84.34872	84.72422	88.28197	88.70461
0.412	172.6854	191.43984	67.27025	60.06568	100.11577	96.55556	99.69319	99.09389	93.86084	90.35488	162.20831	169.09658	61.1803	60.44142	83.89193	81.96183	84.24505	84.61908	88.17514	88.58925
0.413	172.39158	191.04652	67.17964	59.99269	100.00389	96.43979	99.58278	98.97829	93.84019	90.2944	162.08929	168.95889	61.09013	60.37129	83.80973	81.85925	84.14061	84.51357	88.06721	88.47331
0.414	172.10809	190.65758	67.09	59.92129	99.89193	96.32433	99.47197	98.86265	93.82137	90.23664	161.97008	168.82009	61.00336	60.30138	83.72685	81.75563	84.03551	84.40777	87.95825	88.35698
0.415	171.83488	190.27312	67.00133	59.85144	99.7798	96.20915	99.3607	98.74686	93.80435	90.18157	161.85066	168.68019	60.92001	60.23169	83.64329	81.65104	83.92984	84.30176	87.84835	88.24047
0.416	171.57189	189.89326	66.91365	59.78309	99.66743	96.09417	99.24889	98.63084	93.78909	90.12914	161.73101	168.5392	60.84009	60.16225	83.55906	81.54554	83.82371	84.19559	87.73758	88.12396
0.417	171.31907	189.51808	66.82696	59.7162	99.55472	95.97932	99.13646	98.51448	93.77556	90.07933	161.61113	168.39712	60.76363	60.09307	83.47418	81.43921	83.7172	84.08932	87.62603	88.0076
0.418	171.07633	189.14767	66.74127	59.65073	99.44157	95.86452	99.02335	98.39769	93.76371	90.03207	161.49099	168.25395	60.69062	60.02415	83.38864	81.33212	83.61039	83.98298	87.51382	87.89156
0.419	170.84359	188.78212	66.65659	59.58662	99.32791	95.74967	98.90949	98.28037	93.75351	89.98732	161.37057	168.10971	60.62106	59.95551	83.30247	81.22434	83.50335	83.87659	87.40104	87.77594
0.42	170.62075	188.42152	66.57291	59.52384	99.21365	95.6347	98.79483	98.16245	93.74491	89.94502	161.24985	167.96439	60.55495	59.88717	83.21568	81.11595	83.39615	83.77016	87.28779	87.66085
0.421	170.4077	188.06593	66.49024	59.46234	99.09873	95.5195	98.67931	98.04384	93.73787	89.90511	161.12882	167.81801	60.49228	59.81914	83.12828	81.00701	83.28882	83.66369	87.17418	87.54636
0.422	170.20433	187.71543	66.40858	59.40206	98.9831	95.40398	98.56287	97.92449	93.73234	89.86753	161.00744	167.67057	60.43303	59.75142	83.04028	80.8976	83.18142	83.55718	87.06032	87.43251
0.423	170.01049	187.37009	66.32793	59.34297	98.86671	95.28808	98.44548	97.80432	93.72827	89.83221	160.88569	167.52208	60.37718	59.68403	82.95171	80.78778	83.07397	83.45061	86.94628	87.31932
0.424	169.82607	187.02996	66.24828	59.28501	98.74955	95.1717	98.32709	97.68329	93.7256	89.79908	160.76356	167.37256	60.3247	59.61698	82.86258	80.67761	82.96647	83.34395	86.83215	87.20677
0.425	169.6509	186.69512	66.16965	59.22813	98.63161	95.05479	98.20768	97.56137	93.7243	89.76807	160.64101	167.22201	60.27556	59.55028	82.77289	80.56714	82.85895	83.23718	86.71801	87.09483
0.426	169.48484	186.3656	66.09201	59.1723	98.5129	94.9373	98.08722	97.43852	93.72429	89.73909	160.51803	167.07045	60.22972	59.48394	82.68266	80.45642	82.75138	83.13027	86.60391	86.98343
0.427	169.32772	186.04146	66.01536	59.11745	98.39346	94.81918	97.9657	97.31472	93.72552	89.71208	160.39458	166.91788	60.18714	59.41797	82.59189	80.34551	82.64376	83.02317	86.4899	86.87248
0.428	169.17936	185.72275	65.93971	59.06354	98.27334	94.70042	97.84311	97.18998	93.72794	89.68694	160.27065	166.76433	60.14777	59.35237	82.5006	80.23445	82.53606	82.91587	86.37601	86.76189
0.429	169.0396	185.40949	65.86503	59.01053	98.1526	94.581	97.71946	97.06429	93.73148	89.66358	160.14621	166.6098	60.11156	59.28715	82.4088	80.12326	82.42826	82.80831	86.26225	86.65154
0.43	168.90824	185.10173	65.79133	58.95836	98.03133	94.46094	97.59478	96.93768	93.73608	89.64193	160.02123	166.45432	60.07845	59.22234	82.31648	80.01199	82.32032	82.70046	86.14863	86.5413
0.431	168.7851	184.7995	65.71858	58.90699	97.90962	94.34024	97.46908	96.81017	93.74168	89.62188	159.89569	166.29789	60.04839	59.15792	82.22366	79.90067	82.21221	82.59229	86.03514	86.43104
0.432	168.66997	184.50281	65.64679	58.85637	97.78756	94.21894	97.34243	96.6818	93.74821	89.60334	159.76957	166.14054	60.0213	59.09391	82.13033	79.78931	82.10388	82.48378	85.92175	86.32063
0.433	168.56265	184.2117	65.57593	58.80646	97.66527	94.09707	97.21487	96.55264	93.75559	89.58621	159.64284	165.98229	59.99711	59.03031	82.03651	79.67794	81.99531	82.37488	85.80843	86.20992
0.434	168.46294	183.92617	65.50599	58.75721	97.54286	93.9747	97.08648	96.42273	93.76377	89.5704	159.51548	165.82315	59.97576	58.96714	81.94218	79.56656	81.88647	82.26559	85.69514	86.09879
0.435	168.37062	183.64624	65.43695	58.70857	97.42044	93.85187	96.95735	96.29215	93.77268	89.55581	159.38745	165.66315	59.95717	58.9044	81.84737	79.45519	81.77732	82.15588	85.58184	85.98713
0.436	168.28548	183.37191	65.3688	58.6605	97.29811	93.72865	96.82759	96.16098	93.78223	89.54232	159.25876	165.5023	59.94124	58.84209	81.75207	79.34383	81.66785	82.04574	85.46848	85.87483
0.437	168.20728	183.10319	65.30153	58.61297	97.17596	93.60509	96.6973	96.02931	93.79235	89.52984	159.12936	165.34064	59.92791	58.78023	81.6563	79.23249	81.55803	81.93516	85.35501	85.7618
0.438	168.13582	182.84008	65.23511	58.56592	97.05409	93.48125	96.56662	95.89725	93.80298	89.51827	158.99923	165.17817	59.91707	58.71881	81.56007	79.12115	81.44787	81.82415	85.24139	85.64797
0.439	168.07087	182.58256	65.16952	58.51931	96.93258	93.3572	96.43569	95.76489	93.81403	89.50748	158.86837	165.01494	59.90865	58.65784	81.46339	79.00982	81.33737	81.71272	85.12758	85.53329
0.44	168.01218	182.33064	65.10474	58.47311	96.81146	93.233	96.30467	95.63234	93.82543	89.49739	158.73675	164.85096	59.90254	58.59734	81.36628	78.89848	81.22655	81.60087	85.01355	85.41772
0.441	167.95954	182.08429	65.04076	58.42728	96.6908	93.10867	96.17373	95.49973	93.8371	89.48787	158.60434	164.68626	59.89865	58.5373	81.26875	78.78713	81.11541	81.48862	84.89926	85.30125
0.442	167.91272	181.84349	64.97754	58.38179	96.5706	92.98428	96.04303	95.36717	93.84897	89.47881	158.47114	164.52087	59.89688	58.47772	81.17085	78.67574	81.00399	81.37601	84.7847	85.18388
0.443	167.87147	181.60823	64.91507	58.33658	96.45088	92.85985	95.91274	95.23477	93.86094	89.47012	158.33713	164.35482	59.89713	58.41863	81.07258	78.56432	80.89232	81.26306	84.66986	85.06565
0.444	167.83556	181.37847	64.85332	58.29164	96.33161	92.7354	95.78304	95.10265	93.87294	89.46167	158.20229	164.18813	59.8993	58.36001	80.97398	78.45283	80.78045	81.14981	84.55473	84.9466
0.445	167.80476	181.15419	64.79227	58.24692	96.21276	92.61096	95.65411	94.97094	93.8849	89.45337	158.06662	164.02084	59.90327	58.30187	80.87507	78.34127	80.66842	81.03629	84.43931	84.82678
0.446	167.77884	180.93536	64.73189	58.2024	96.09429	92.48652	95.52609	94.83972	93.89672	89.44509	157.9301	163.85298	59.90894	58.24422	80.77589	78.22963	80.55627	80.92256	84.32363	84.70627
0.447	167.75756	180.72193	64.67215	58.15805	95.97612	92.3621	95.39914	94.7091	93.90832	89.43673	157.79271	163.68459	59.91621	58.18706	80.67645	78.11789	80.44405	80.80864	84.20768	84.58515
0.448	167.74069	180.51386	64.61304	58.11383	95.85818	92.23769	95.2734	94.57916	93.91963	89.42819	157.65446	163.51568	59.92496	58.1304	80.57679	78.00605	80.3318	80.69458	84.09149	84.46351
0.449	167.72799	180.31111	64.55451	58.06973	95.74038	92.11327	95.14898	94.44999	93.93056	89.41935	157.51534	163.34631	59.93509	58.07423	80.47692	77.8941	80.21956	80.58043	83.97509	84.34145
0.45	167.71925	180.11364	64.49655	58.02571	95.62263	91.98883	95.02596	94.32164	93.94103	89.4101	157.37534	163.1765	59.94647	58.01857	80.37686	77.78204	80.10737	80.46623	83.85848	84.21905
0.451	167.71423	179.92138	64.43912	57.98175	95.50483	91.86436	94.90441	94.19415	93.95095	89.40035	157.23446	163.0063	59.95901	57.96341	80.27661	77.66987	79.99523	80.352	83.74171	84.09643
0.452	167.71271	179.7343	64.3822	57.93784	95.38688	91.73985	94.78437	94.06755	93.96024	89.38999	157.0927	162.83573	59.97258	57.90877	80.1762	77.55759	79.88318	80.23779	83.62477	83.97368
0.453	167.71447	179.55232	64.32575	57.89394	95.26869	91.61526	94.66582	93.94185	93.96882	89.37891	156.95006	162.66484	59.98707	57.85463	80.07561	77.4452	79.77121	80.12361	83.50769	83.85088
0.454	167.71929	179.37539	64.26976	57.85005	95.15017	91.4906	94.54875	93.81705	93.9766	89.36701	156.80655	162.49366	60.00237	57.80101	79.97484	77.33271	79.65933	80.0095	83.39048	83.72811
0.455	167.72695	179.20346	64.21419	57.80615	95.03124	91.36584	94.43309	93.69311	93.98352	89.35421	156.66217	162.32224	60.01837	57.74791	79.87387	77.22012	79.54751	79.89546	83.27315	83.60546
0.456	167.73724	179.03644	64.159	57.76223	94.91183	91.24098	94.31874	93.56999	93.98947	89.3404	156.51692	162.15061	60.03495	57.69532	79.7727	77.10744	79.43575	79.78152	83.15569	83.48299
0.457	167.74997	178.87429	64.10418	57.71826	94.7919	91.11602	94.20556	93.44764	93.99439	89.32548	156.37083	161.97882	60.05201	57.64326	79.67128	76.99468	79.32401	79.66766	83.03811	83.36076
0.458	167.76492	178.71692	64.0497	57.67424	94.6714	90.99096	94.09342	93.32598	93.99819	89.30937	156.2239	161.8069	60.06943	57.59172	79.5696	76.88186	79.21225	79.55391	82.92039	83.2388
0.459	167.7819	178.56426	63.99552	57.63017	94.55032	90.86579	93.98212	93.20493	94.00079	89.29198	156.07614	161.63491	60.0871	57.54071	79.46762	76.76896	79.10045	79.44024	82.80252	83.11716
0.46	167.80072	178.41625	63.94161	57.58603	94.42865	90.74053	93.87146	93.08439	94.00212	89.27322	155.92758	161.46287	60.10491	57.49022	79.3653	76.65601	78.98857	79.32666	82.68449	82.99586
0.461	167.82119	178.2728	63.88795	57.54182	94.30641	90.61518	93.76124	92.96426	94.0021	89.25301	155.77822	161.29085	60.12276	57.44027	79.26262	76.54301	78.87656	79.21315	82.56628	82.87491
0.462	167.84313	178.13385	63.83451	57.49754	94.18363	90.48977	93.65122	92.84444	94.00066	89.23127	155.62811	161.11887	60.14053	57.39084	79.15953	76.42996	78.76439	79.0997	82.44788	82.75432
0.463	167.86637	177.9993	63.78126	57.45319	94.06036	90.36431	93.54117	92.72481	93.99772	89.20793	155.47724	160.94699	60.15813	57.34194	79.056	76.31688	78.65203	78.98629	82.32927	82.6341
0.464	167.89073	177.86909	63.72817	57.40876	93.93667	90.23882	93.43087	92.60527	93.9932	89.18291	155.32566	160.77525	60.17546	57.29358	78.952	76.20376	78.53945	78.87291	82.21044	82.51423
0.465	167.91605	177.74313	63.67522	57.36426	93.81264	90.11332	93.3201	92.48572	93.98704	89.15615	155.1734	160.60369	60.19241	57.24574	78.8475	76.09062	78.42665	78.75955	82.09139	82.39471
0.466	167.94218	177.62134	63.62238	57.31969	93.68834	89.98783	93.20866	92.36605	93.97917	89.12757	155.02047	160.43236	60.20888	57.19844	78.74248	75.97745	78.31361	78.64618	81.97211	82.27552
0.467	167.96896	177.50364	63.56963	57.27507	93.56389	89.86236	93.09638	92.24618	93.96952	89.09713	154.86692	160.26131	60.22478	57.15167	78.63692	75.86428	78.20033	78.53279	81.8526	82.15664
0.468	167.99625	177.38994	63.51694	57.23039	93.43937	89.73694	92.9831	92.12604	93.95803	89.06476	154.71278	160.09059	60.24002	57.10542	78.53082	75.7511	78.08683	78.41938	81.73289	82.03807
0.469	168.02392	177.28016	63.46429	57.18566	93.3149	89.61158	92.8687	92.00556	93.94463	89.0304	154.55809	159.92023	60.2545	57.05971	78.42418	75.63792	77.97313	78.30593	81.613	81.91979
0.47	168.05183	177.17421	63.41166	57.14091	93.19057	89.4863	92.75312	91.88469	93.92926	88.99402	154.40289	159.75029	60.26814	57.01453	78.317	75.52477	77.85925	78.19244	81.49295	81.80178
0.471	168.07986	177.07202	63.35901	57.09614	93.06649	89.36113	92.63631	91.76341	93.91187	88.95557	154.24722	159.58082	60.28085	56.96987	78.20931	75.41163	77.74524	78.0789	81.37279	81.68404
0.472	168.1079	176.97349	63.30634	57.05136	92.94275	89.23606	92.51828	91.64171	93.89239	88.915	154.09111	159.41186	60.29256	56.92574	78.10114	75.29854	77.63115	77.96532	81.25257	81.56656
0.473	168.13583	176.87855	63.25362	57.00659	92.81942	89.11113	92.39908	91.5196	93.87078	88.87229	153.93463	159.24346	60.30317	56.88213	77.99252	75.1855	77.51702	77.8517	81.13235	81.44933
0.474	168.16356	176.7871	63.20083	56.96186	92.6966	88.98636	92.2788	91.39709	93.84699	88.82739	153.77782	159.07567	60.31262	56.83904	77.8835	75.07252	77.4029	77.73805	81.01219	81.33236
0.475	168.19098	176.69907	63.14796	56.91717	92.57432	88.86175	92.15759	91.27424	93.82096	88.78029	153.62073	158.90852	60.32083	56.79647	77.77413	74.95961	77.28887	77.62439	80.89217	81.21564
0.476	168.21802	176.61437	63.09499	56.87256	92.45264	88.73734	92.03563	91.15111	93.79265	88.73096	153.46341	158.74208	60.32774	56.75441	77.66447	74.84679	77.17497	77.51072	80.77236	81.09919
0.477	168.24459	176.53292	63.0419	56.82803	92.33159	88.61315	91.91312	91.02778	93.76202	88.67939	153.30591	158.57639	60.33328	56.71286	77.5546	74.73407	77.06126	77.39708	80.65283	80.98302
0.478	168.27063	176.45463	62.98869	56.78363	92.21118	88.48922	91.79031	90.90433	93.72903	88.62556	153.14829	158.41149	60.33738	56.67182	77.44457	74.62146	76.94778	77.28347	80.53367	80.86713
0.479	168.29605	176.37943	62.93533	56.73936	92.09141	88.36558	91.66748	90.78087	93.69364	88.56947	152.99061	158.24744	60.34	56.63129	77.33447	74.50896	76.8346	77.16993	80.41495	80.75153
0.48	168.32081	176.30724	62.88181	56.69526	91.97226	88.24227	91.54491	90.65751	93.65582	88.51111	152.83293	158.08427	60.34106	56.59124	77.22437	74.3966	76.72174	77.05647	80.29672	80.63623
0.481	168.34486	176.23798	62.82814	56.65136	91.85371	88.11934	91.4229	90.53437	93.61554	88.45048	152.6753	157.92204	60.34054	56.5517	77.11433	74.28436	76.60924	76.94313	80.17906	80.52123
0.482	168.36814	176.17157	62.77429	56.60768	91.73572	87.99685	91.30172	90.41158	93.57277	88.38759	152.5178	157.76078	60.33836	56.51263	77.00442	74.17227	76.49713	76.82992	80.06202	80.40653
0.483	168.39063	176.10793	62.72027	56.56425	91.61823	87.87485	91.18169	90.28924	93.52749	88.32246	152.36048	157.60055	60.3345	56.47405	76.89472	74.06032	76.38543	76.71687	79.94563	80.29214
0.484	168.41229	176.047	62.66606	56.52111	91.50119	87.75339	91.06305	90.1675	93.47968	88.25508	152.20341	157.44139	60.32891	56.43594	76.78528	73.94854	76.27413	76.60401	79.82993	80.17803
0.485	168.4331	175.9887	62.61166	56.47829	91.38455	87.63255	90.94605	90.04645	93.42933	88.1855	152.04666	157.28334	60.32156	56.3983	76.67614	73.83693	76.16326	76.49135	79.71492	80.0642
0.486	168.45305	175.93296	62.55708	56.43581	91.26822	87.51239	90.8309	89.9262	93.37641	88.11372	151.89029	157.12645	60.31242	56.36112	76.56735	73.72551	76.05281	76.37893	79.60062	79.95062
0.487	168.47211	175.87971	62.50231	56.39372	91.15216	87.39297	90.71776	89.80686	93.32093	88.03978	151.73437	156.97076	60.30145	56.32439	76.45894	73.61429	75.94276	76.26674	79.487	79.83725
0.488	168.4903	175.82888	62.44735	56.35204	91.0363	87.27435	90.60676	89.6885	93.26287	87.9637	151.57897	156.8163	60.28864	56.2881	76.35093	73.5033	75.83311	76.15482	79.37405	79.72407
0.489	168.5076	175.78042	62.39221	56.31081	90.92059	87.15661	90.49796	89.57119	93.20224	87.88554	151.42416	156.66313	60.27395	56.25225	76.24332	73.39256	75.72384	76.04319	79.26172	79.61103
0.49	168.52404	175.73425	62.33688	56.27008	90.80497	87.03979	90.39139	89.45499	93.13903	87.80532	151.27002	156.51129	60.25739	56.21683	76.13613	73.28212	75.61494	75.93184	79.14997	79.49809
0.491	168.53962	175.69032	62.28138	56.22986	90.68942	86.92394	90.28701	89.33993	93.07325	87.7231	151.1166	156.3608	60.23892	56.18182	76.02933	73.17201	75.50638	75.82081	79.03876	79.38519
0.492	168.55436	175.64858	62.22572	56.19021	90.57389	86.80911	90.18473	89.22605	93.0049	87.63892	150.96399	156.21172	60.21855	56.14722	75.9229	73.06227	75.39817	75.71011	78.92801	79.27231
0.493	168.56829	175.60896	62.1699	56.15116	90.45838	86.69534	90.08442	89.11333	92.93401	87.55283	150.81226	156.06408	60.19626	56.11302	75.81682	72.95296	75.29028	75.59975	78.81766	79.15939
0.494	168.58145	175.57141	62.11393	56.11274	90.34289	86.58264	89.98588	89.00178	92.86058	87.4649	150.66148	155.91791	60.17206	56.07921	75.71105	72.84413	75.18271	75.48975	78.70766	79.0464
0.495	168.59386	175.53589	62.05783	56.07499	90.2274	86.47104	89.8889	88.89135	92.78463	87.37517	150.51172	155.77325	60.14595	56.04577	75.60555	72.73585	75.07547	75.38013	78.59795	78.93331
0.496	168.60557	175.50234	62.00161	56.03796	90.11196	86.36053	89.79321	88.78201	92.70619	87.28372	150.36305	155.63014	60.11793	56.01269	75.50028	72.62818	74.96855	75.27092	78.48846	78.8201
0.497	168.61662	175.47071	61.94528	56.00168	89.99657	86.25112	89.69853	88.6737	92.62529	87.19061	150.21555	155.48861	60.08801	55.97997	75.39518	72.52118	74.86198	75.16214	78.37915	78.70678
0.498	168.62707	175.44098	61.88887	55.96618	89.8813	86.14277	89.60454	88.56635	92.54195	87.09591	150.06928	155.34868	60.0562	55.94759	75.29021	72.41494	74.75578	75.05382	78.26998	78.59336
0.499	168.63696	175.41309	61.8324	55.93152	89.76617	86.03547	89.51092	88.45986	92.45621	86.99969	149.92433	155.2104	60.02252	55.91553	75.18533	72.30951	74.64997	74.94599	78.16093	78.47987
0.5	168.64636	175.387	61.77588	55.89772	89.65124	85.92916	89.41736	88.35415	92.36811	86.90203	149.78075	155.07379	59.98698	55.8838	75.08049	72.20496	74.54458	74.83868	78.05197	78.36637
0.501	168.65533	175.36269	61.71933	55.86482	89.53657	85.82381	89.32355	88.24912	92.27768	86.803	149.63862	154.93889	59.94961	55.85236	74.97567	72.10137	74.43966	74.73194	77.94312	78.25292
0.502	168.66393	175.34011	61.66278	55.83286	89.42222	85.71934	89.22919	88.14465	92.18496	86.70268	149.49802	154.80571	59.91043	55.82122	74.87084	71.99879	74.33524	74.62581	77.83439	78.13963
0.503	168.67223	175.31925	61.60626	55.80189	89.30825	85.6157	89.13401	88.04063	92.09002	86.60117	149.359	154.67428	59.86947	55.79035	74.76596	71.89728	74.23139	74.52033	77.72581	78.0266
0.504	168.6803	175.30006	61.54979	55.77192	89.19471	85.5128	89.03777	87.93695	91.99289	86.49853	149.22163	154.54463	59.82676	55.75974	74.66104	71.79688	74.12813	74.41554	77.61741	77.91396
0.505	168.68822	175.28252	61.49339	55.74302	89.08166	85.41057	88.94028	87.8335	91.89363	86.39486	149.08599	154.41677	59.78233	55.72938	74.55607	71.69763	74.02553	74.3115	77.50927	77.80186
0.506	168.69605	175.26661	61.43711	55.7152	88.96913	85.30892	88.84138	87.73018	91.7923	86.29024	148.95213	154.29074	59.73622	55.69925	74.45105	71.59955	73.92362	74.20825	77.40144	77.69046
0.507	168.70389	175.25231	61.38095	55.6885	88.85717	85.20776	88.74097	87.62688	91.68895	86.18476	148.82012	154.16656	59.68845	55.66934	74.346	71.50268	73.82245	74.10584	77.29401	77.57993
0.508	168.7118	175.2396	61.32497	55.66296	88.7458	85.10701	88.63899	87.52352	91.58365	86.07851	148.69002	154.04423	59.63909	55.63964	74.24095	71.407	73.72206	74.00433	77.18708	77.47044
0.509	168.71987	175.22846	61.26918	55.63862	88.63505	85.00658	88.53545	87.42001	91.47646	85.97158	148.5619	153.92377	59.58816	55.61012	74.13591	71.31251	73.62248	73.90375	77.08072	77.36216
0.51	168.72818	175.21887	61.21363	55.61551	88.52492	84.90638	88.43039	87.31631	91.36745	85.86407	148.4358	153.80521	59.53571	55.58078	74.03092	71.21919	73.52372	73.80416	76.97505	77.25527
0.511	168.73682	175.21082	61.15835	55.59365	88.41541	84.80634	88.32391	87.21235	91.25669	85.75607	148.31179	153.68855	59.48179	55.5516	73.92603	71.12701	73.42582	73.70559	76.87016	77.14994
0.512	168.74585	175.2043	61.10336	55.57308	88.3065	84.70638	88.21617	87.1081	91.14426	85.64766	148.18992	153.57381	59.42645	55.52256	73.82128	71.03591	73.32876	73.60808	76.76615	77.04629
0.513	168.75538	175.1993	61.04872	55.55384	88.19818	84.60646	88.10735	87.00357	91.03022	85.53894	148.07024	153.461	59.36973	55.49365	73.71672	70.94583	73.23255	73.51167	76.66311	76.94447
0.514	168.76548	175.19582	60.99445	55.53594	88.09042	84.50652	87.99768	86.89875	90.91466	85.43001	147.95281	153.35013	59.31169	55.46485	73.61239	70.85671	73.13717	73.41638	76.56111	76.84458
0.515	168.77622	175.19383	60.94059	55.51943	87.98318	84.40651	87.88742	86.79367	90.79766	85.32095	147.83766	153.24119	59.25238	55.43615	73.50834	70.76846	73.04259	73.32222	76.46023	76.7467
0.516	168.78771	175.19334	60.88718	55.50431	87.87643	84.30643	87.77686	86.68838	90.67928	85.21185	147.72486	153.13421	59.19185	55.40752	73.40463	70.68099	72.94879	73.2292	76.36053	76.65087
0.517	168.80001	175.19434	60.83426	55.49063	87.77011	84.20625	87.66629	86.58292	90.55963	85.10281	147.61443	153.02918	59.13016	55.37897	73.3013	70.59421	72.85572	73.13733	76.26204	76.5571
0.518	168.8132	175.19683	60.78186	55.4784	87.66419	84.10599	87.55601	86.47738	90.43878	84.99392	147.50642	152.9261	59.06738	55.35046	73.19839	70.50802	72.76332	73.04658	76.16478	76.46538
0.519	168.82736	175.2008	60.73003	55.46765	87.55862	84.00567	87.44634	86.37185	90.31682	84.88527	147.40086	152.82498	59.00354	55.32199	73.09595	70.42232	72.67154	72.95693	76.06877	76.37564
0.52	168.84257	175.20625	60.67881	55.45839	87.45335	83.90532	87.33756	86.26641	90.19384	84.77693	147.2978	152.72581	58.93872	55.29354	72.99402	70.33702	72.58033	72.86833	75.97398	76.2878
0.521	168.8589	175.21318	60.62823	55.45066	87.34837	83.80501	87.22996	86.16117	90.06992	84.66901	147.19726	152.62859	58.87297	55.26509	72.89263	70.25202	72.4896	72.78074	75.88038	76.20172
0.522	168.87642	175.22159	60.57833	55.44445	87.24362	83.70479	87.12379	86.05623	89.94516	84.56157	147.09928	152.53332	58.80635	55.23662	72.79181	70.16723	72.3993	72.69409	75.78791	76.11725
0.523	168.89519	175.23147	60.52915	55.4398	87.13909	83.60474	87.01928	85.95172	89.81964	84.45472	147.00387	152.43999	58.73893	55.20814	72.6916	70.08258	72.30936	72.60829	75.69652	76.03421
0.524	168.91529	175.24282	60.48073	55.43671	87.03476	83.50497	86.91662	85.84772	89.69347	84.34851	146.91106	152.34859	58.67075	55.17961	72.59201	69.998	72.21971	72.52327	75.60611	75.95238
0.525	168.93678	175.25565	60.43312	55.4352	86.93062	83.40555	86.81596	85.74435	89.56672	84.24304	146.82087	152.25911	58.60189	55.15102	72.49307	69.91346	72.13029	72.43891	75.51659	75.87153
0.526	168.9597	175.26994	60.38634	55.43527	86.82666	83.3066	86.71742	85.64169	89.43949	84.13837	146.73332	152.17154	58.5324	55.12237	72.39479	69.8289	72.04104	72.35512	75.42784	75.79143
0.527	168.98412	175.2857	60.34044	55.43694	86.7229	83.20823	86.62106	85.53983	89.31188	84.03459	146.64841	152.08587	58.46234	55.09363	72.29719	69.74432	71.95191	72.27178	75.33976	75.71183
0.528	169.01008	175.30292	60.29545	55.44022	86.61934	83.11053	86.5269	85.43884	89.18398	83.93175	146.56617	152.00208	58.39177	55.06479	72.20028	69.65972	71.86286	72.18877	75.25224	75.63249
0.529	169.03764	175.3216	60.25142	55.4451	86.51602	83.01362	86.43493	85.33878	89.05589	83.82993	146.48659	151.92016	58.32076	55.03584	72.10405	69.5751	71.77385	72.10598	75.16514	75.55316
0.53	169.06682	175.34173	60.20836	55.45159	86.41294	82.91759	86.34507	85.23967	88.92768	83.72919	146.40968	151.84009	58.24936	55.00676	72.00851	69.4905	71.68485	72.0233	75.07837	75.47361
0.531	169.09768	175.3633	60.16633	55.45969	86.31014	82.82253	86.25722	85.14155	88.79946	83.62959	146.33544	151.76185	58.17762	54.97755	71.91365	69.40596	71.59586	71.94062	74.99181	75.39364
0.532	169.13022	175.38631	60.12536	55.4694	86.20766	82.72851	86.17123	85.04441	88.67133	83.53119	146.26387	151.68542	58.10562	54.94819	71.81946	69.32155	71.50687	71.85783	74.90538	75.31307
0.533	169.16449	175.41074	60.08547	55.48071	86.10552	82.6356	86.08692	84.94825	88.54336	83.43404	146.19495	151.61077	58.0334	54.91866	71.72592	69.23731	71.4179	71.77486	74.81899	75.23174
0.534	169.20051	175.43658	60.04671	55.49362	86.00377	82.54384	86.00408	84.85303	88.41565	83.33818	146.12869	151.53789	57.96102	54.88896	71.63301	69.15333	71.32896	71.69162	74.73258	75.14953
0.535	169.23827	175.46382	60.00909	55.50811	85.90243	82.45326	85.92249	84.7587	88.28829	83.24368	146.06505	151.46674	57.88854	54.85908	71.54071	69.06968	71.24009	71.60805	74.6461	75.06636
0.536	169.27781	175.49244	59.97266	55.52419	85.80154	82.36386	85.84189	84.66519	88.16138	83.15056	146.00403	151.3973	57.81601	54.829	71.44898	68.98644	71.15134	71.52412	74.55952	74.98219
0.537	169.31911	175.52242	59.93743	55.54182	85.70112	82.27564	85.76202	84.57243	88.03499	83.05888	145.94561	151.32954	57.74349	54.79871	71.35779	68.90368	71.06276	71.43979	74.47285	74.897
0.538	169.36217	175.55374	59.90343	55.56101	85.6012	82.18854	85.68261	84.48033	87.90921	82.96865	145.88976	151.26343	57.67102	54.76821	71.2671	68.82147	70.97442	71.35504	74.38608	74.81084
0.539	169.40698	175.58638	59.8707	55.58172	85.5018	82.10252	85.60341	84.38879	87.78412	82.87992	145.83645	151.19895	57.59866	54.73749	71.17686	68.73986	70.8864	71.2699	74.29926	74.72377
0.54	169.45353	175.6203	59.83924	55.60395	85.40291	82.0175	85.52414	84.29771	87.65982	82.7927	145.78565	151.13605	57.52645	54.70653	71.08703	68.65891	70.79876	71.18438	74.21242	74.6359
0.541	169.50179	175.65548	59.80908	55.62766	85.30456	81.93338	85.44457	84.20697	87.53638	82.70702	145.73733	151.0747	57.45445	54.67533	70.99755	68.57865	70.71159	71.09852	74.12565	74.54736
0.542	169.55173	175.69188	59.78025	55.65283	85.20674	81.85005	85.36447	84.11647	87.41387	82.62291	145.69145	151.01488	57.38269	54.64388	70.90839	68.4991	70.62498	71.01238	74.03902	74.45831
0.543	169.60331	175.72947	59.75274	55.67943	85.10944	81.76737	85.28364	84.02611	87.29238	82.54036	145.64796	150.95653	57.31123	54.61217	70.81949	68.42028	70.53901	70.92602	73.95261	74.36894
0.544	169.65649	175.76821	59.72659	55.70743	85.01264	81.68522	85.20191	83.93579	87.17198	82.4594	145.60683	150.89963	57.24011	54.58021	70.7308	68.34216	70.45375	70.83954	73.86653	74.27944
0.545	169.71122	175.80805	59.70181	55.73681	84.91634	81.60344	85.11913	83.84542	87.05274	82.38002	145.568	150.84414	57.16937	54.54798	70.64229	68.26474	70.36927	70.753	73.78087	74.19001
0.546	169.76744	175.84894	59.6784	55.76751	84.8205	81.52188	85.03521	83.75493	86.93473	82.30223	145.53143	150.79001	57.09904	54.51547	70.55391	68.18796	70.28564	70.6665	73.69575	74.10086
0.547	169.82509	175.89083	59.65636	55.79951	84.7251	81.44039	84.95007	83.66425	86.81802	82.22602	145.49706	150.73721	57.02917	54.48269	70.46562	68.11178	70.20291	70.58014	73.61124	74.01218
0.548	169.88408	175.93366	59.63572	55.83276	84.6301	81.3588	84.86369	83.57334	86.70267	82.15139	145.46483	150.68569	56.95979	54.44963	70.37741	68.03613	70.12112	70.49402	73.52745	73.92417
0.549	169.94435	175.97738	59.61646	55.86723	84.53547	81.27698	84.77608	83.48217	86.58874	82.07832	145.43468	150.63542	56.89093	54.41629	70.28925	67.96093	70.04027	70.40821	73.44445	73.83698
0.55	170.00581	176.02192	59.5986	55.90285	84.44118	81.19478	84.68727	83.39072	86.4763	82.0068	145.40655	150.58634	56.82263	54.38266	70.20113	67.8861	69.96039	70.32282	73.36231	73.75076
0.551	170.06835	176.06721	59.58212	55.9396	84.34719	81.1121	84.59736	83.29901	86.3654	81.93681	145.38038	150.53841	56.75491	54.34874	70.11305	67.81155	69.88145	70.2379	73.28108	73.66563
0.552	170.13188	176.11318	59.56702	55.97741	84.25347	81.02881	84.50647	83.20704	86.25609	81.86831	145.35609	150.49159	56.68781	54.31454	70.02501	67.73717	69.80342	70.15355	73.20078	73.58167
0.553	170.19629	176.15975	59.55329	56.01623	84.15997	80.94483	84.41472	83.11486	86.14842	81.8013	145.33361	150.44584	56.62135	54.28004	69.93702	67.66287	69.72626	70.06979	73.12143	73.49892
0.554	170.26147	176.20683	59.54093	56.05601	84.06668	80.8601	84.3223	83.02251	86.04244	81.73572	145.31287	150.4011	56.55555	54.24526	69.8491	67.58854	69.64989	69.98668	73.04302	73.41741
0.555	170.32728	176.25435	59.52992	56.09668	83.97355	80.77457	84.22939	82.93005	85.93819	81.67155	145.2938	150.35732	56.49043	54.2102	69.7613	67.5141	69.57422	69.90424	72.96551	73.3371
0.556	170.39361	176.30221	59.52024	56.1382	83.88056	80.68824	84.13619	82.83756	85.83571	81.60874	145.27631	150.31446	56.42602	54.17484	69.67363	67.43945	69.49917	69.82248	72.88886	73.25793
0.557	170.46031	176.35032	59.51188	56.18049	83.7877	80.6011	84.04293	82.74511	85.73504	81.54726	145.26032	150.27248	56.36233	54.13921	69.58614	67.3645	69.42462	69.7414	72.81298	73.17982
0.558	170.52724	176.39858	59.50481	56.22349	83.69495	80.51319	83.94981	82.65277	85.63621	81.48705	145.24574	150.23131	56.29937	54.10329	69.49887	67.28918	69.35046	69.66096	72.73779	73.10264
0.559	170.59425	176.44687	59.499	56.26713	83.60229	80.42457	83.85706	82.56063	85.53925	81.42807	145.23251	150.19092	56.23717	54.0671	69.41188	67.21342	69.27654	69.58115	72.66318	73.02623
0.56	170.66118	176.4951	59.49444	56.31135	83.50971	80.33532	83.76488	82.46878	85.44419	81.37026	145.22051	150.15124	56.17573	54.03064	69.32521	67.13717	69.20276	69.50192	72.58902	72.95043
0.561	170.72787	176.54314	59.49108	56.35607	83.41722	80.24553	83.67347	82.37729	85.35105	81.31356	145.20968	150.11224	56.11506	53.99391	69.23892	67.06039	69.12897	69.42321	72.51518	72.87505
0.562	170.79415	176.59089	59.48889	56.40122	83.32482	80.15534	83.58301	82.28624	85.25984	81.25792	145.1999	150.07386	56.05517	53.95692	69.15303	66.98306	69.05506	69.34497	72.44151	72.7999
0.563	170.85984	176.63822	59.48785	56.44672	83.23252	80.06486	83.49365	82.19569	85.1706	81.20327	145.1911	150.03604	55.99607	53.91968	69.0676	66.90516	68.9809	69.26713	72.36786	72.72476
0.564	170.92476	176.685	59.4879	56.49249	83.14032	79.97425	83.40554	82.10571	85.08332	81.14955	145.18318	149.99875	55.93775	53.88218	68.98266	66.82671	68.9064	69.18962	72.29408	72.64944
0.565	170.98873	176.7311	59.489	56.53846	83.04824	79.88364	83.31878	82.01634	84.99803	81.09669	145.17604	149.96192	55.88022	53.84445	68.89824	66.74772	68.83145	69.11238	72.22003	72.57374
0.566	171.05154	176.77638	59.49111	56.58455	82.95631	79.7932	83.23344	81.92764	84.91471	81.04462	145.16959	149.9255	55.82349	53.80648	68.81435	66.66825	68.75598	69.03535	72.14555	72.4975
0.567	171.11301	176.82072	59.49418	56.63066	82.86454	79.70308	83.14957	81.83963	84.83338	80.99327	145.16372	149.88945	55.76754	53.76829	68.73102	66.58833	68.67993	68.95847	72.07051	72.42054
0.568	171.17293	176.86396	59.49816	56.67672	82.77296	79.61342	83.06718	81.75233	84.75403	80.94256	145.15834	149.85371	55.71238	53.72988	68.64824	66.50804	68.60325	68.88168	71.9948	72.34273
0.569	171.23109	176.90596	59.50299	56.72264	82.6816	79.52435	82.98625	81.66576	84.67667	80.89243	145.15335	149.81823	55.658	53.69126	68.56601	66.42745	68.52592	68.80493	71.91831	72.26397
0.57	171.28728	176.94658	59.50861	56.76833	82.59047	79.43601	82.90673	81.57991	84.60127	80.84278	145.14865	149.78295	55.60439	53.65244	68.4843	66.34664	68.44793	68.7282	71.84096	72.18416
0.571	171.34129	176.98565	59.51497	56.8137	82.49962	79.34849	82.82853	81.49477	84.52784	80.79356	145.14414	149.74784	55.55154	53.61344	68.40309	66.26572	68.36931	68.65145	71.76269	72.10327
0.572	171.39288	177.02302	59.52201	56.85866	82.40905	79.2619	82.75156	81.41032	84.45635	80.74466	145.1397	149.71283	55.49944	53.57426	68.32235	66.18477	68.29007	68.57466	71.68344	72.02127
0.573	171.44185	177.05853	59.52965	56.90312	82.3188	79.1763	82.67567	81.32654	84.38678	80.69602	145.13526	149.67788	55.44809	53.53492	68.24203	66.1039	68.21028	68.49781	71.60322	71.93819
0.574	171.48796	177.09203	59.53783	56.94699	82.2289	79.09173	82.60071	81.24339	84.31913	80.64756	145.13069	149.64294	55.39746	53.49542	68.16209	66.0232	68.13	68.42088	71.52203	71.85406
0.575	171.53098	177.12334	59.54648	56.99017	82.13935	79.00823	82.52651	81.16081	84.25335	80.59919	145.1259	149.60795	55.34755	53.45577	68.08248	65.94276	68.0493	68.34389	71.4399	71.76897
0.576	171.57068	177.15231	59.55553	57.03256	82.05018	78.9258	82.45289	81.07877	84.18944	80.55083	145.12078	149.57286	55.29833	53.416	68.00313	65.86267	67.96827	68.26682	71.35689	71.683
0.577	171.60684	177.17875	59.5649	57.07408	81.9614	78.84442	82.37965	80.99721	84.12734	80.5024	145.11524	149.53764	55.24978	53.37611	67.92399	65.783	67.88702	68.18968	71.27309	71.5963
0.578	171.6392	177.20251	59.57452	57.11463	81.87302	78.76405	82.30661	80.91606	84.06704	80.45382	145.10917	149.50222	55.2019	53.33611	67.84501	65.70383	67.80564	68.11247	71.18859	71.50899
0.579	171.66754	177.22342	59.58429	57.15411	81.78505	78.68463	82.23356	80.83528	84.0085	80.405	145.10247	149.46656	55.15466	53.29601	67.76613	65.6252	67.72424	68.0352	71.10351	71.42124
0.58	171.69161	177.24129	59.59416	57.19242	81.69747	78.60608	82.16032	80.75479	83.95168	80.35587	145.09505	149.43062	55.10803	53.25583	67.68729	65.54717	67.64292	67.95788	71.018	71.33323
0.581	171.71118	177.25595	59.60402	57.22946	81.6103	78.52832	82.08671	80.67454	83.89653	80.30635	145.08679	149.39434	55.06201	53.21558	67.60845	65.46976	67.5618	67.88052	70.93218	71.24512
0.582	171.72602	177.26724	59.6138	57.26515	81.52352	78.45123	82.01257	80.59447	83.84302	80.25635	145.0776	149.35768	55.01655	53.17528	67.52958	65.39298	67.48096	67.80312	70.84622	71.1571
0.583	171.73587	177.27498	59.62342	57.29938	81.43712	78.37472	81.93775	80.51452	83.7911	80.20581	145.06739	149.3206	54.97164	53.13493	67.45062	65.31685	67.40051	67.7257	70.76027	71.06935
0.584	171.74051	177.27899	59.63277	57.33205	81.35107	78.29865	81.86212	80.43465	83.74072	80.15463	145.05605	149.28304	54.92726	53.09455	67.37157	65.24136	67.32052	67.64827	70.67448	70.98203
0.585	171.7397	177.2791	59.64178	57.36307	81.26536	78.2229	81.78558	80.35479	83.69183	80.10276	145.04349	149.24498	54.88337	53.05415	67.2924	65.16648	67.24107	67.57085	70.58902	70.89531
0.586	171.73321	177.27514	59.65035	57.39235	81.17996	78.14736	81.70804	80.2749	83.64438	80.05011	145.02962	149.20635	54.83996	53.01374	67.21311	65.09219	67.16222	67.49345	70.50402	70.80936
0.587	171.7208	177.26693	59.65839	57.41979	81.09484	78.07189	81.62946	80.19493	83.59832	79.99661	145.01434	149.16713	54.79698	52.97334	67.13369	65.01845	67.08403	67.41609	70.41962	70.72429
0.588	171.70224	177.25432	59.66582	57.44529	81.00996	77.99639	81.54978	80.11486	83.55359	79.9422	144.99756	149.12726	54.75443	52.93296	67.05415	64.94523	67.00653	67.33879	70.33595	70.64024
0.589	171.67731	177.23712	59.67253	57.46876	80.9253	77.92075	81.46901	80.03462	83.51013	79.88681	144.9792	149.08672	54.71226	52.89261	66.9745	64.87247	66.92975	67.26158	70.25311	70.55731
0.59	171.6458	177.21518	59.67844	57.49011	80.84082	77.84486	81.38716	79.9542	83.46789	79.83037	144.95916	149.04545	54.67046	52.8523	66.89479	64.80013	66.85369	67.1845	70.17119	70.47558
0.591	171.60747	177.18833	59.68344	57.50925	80.75648	77.76864	81.30424	79.87355	83.4268	79.77283	144.93736	149.00343	54.62898	52.81205	66.81502	64.72814	66.77837	67.10758	70.09027	70.39512
0.592	171.56212	177.15641	59.68746	57.52608	80.67225	77.69202	81.22033	79.79264	83.3868	79.71412	144.91371	148.96061	54.58781	52.77186	66.73524	64.65647	66.70377	67.03086	70.0104	70.31598
0.593	171.50954	177.11927	59.69039	57.54053	80.58809	77.61492	81.13547	79.71144	83.34784	79.65419	144.88813	148.91696	54.5469	52.73175	66.6555	64.58507	66.62988	66.95438	69.93162	70.23817
0.594	171.44953	177.07675	59.69214	57.55251	80.50397	77.53731	81.04975	79.62992	83.30984	79.59299	144.86055	148.87244	54.50624	52.69173	66.57583	64.51387	66.55666	66.87818	69.85394	70.16169
0.595	171.38189	177.02871	59.69262	57.56193	80.41987	77.45913	80.96326	79.54804	83.27275	79.53046	144.83088	148.82701	54.4658	52.65181	66.49629	64.44285	66.48408	66.80233	69.77737	70.08655
0.596	171.30644	176.975	59.69174	57.56871	80.33575	77.38038	80.8761	79.46579	83.23649	79.46657	144.79906	148.78065	54.42553	52.61199	66.41692	64.37196	66.4121	66.72687	69.70189	70.01269
0.597	171.22299	176.91549	59.6894	57.57277	80.25161	77.30104	80.78838	79.38313	83.20101	79.40127	144.765	148.73333	54.38542	52.57229	66.33778	64.30117	66.34068	66.65184	69.62746	69.94008
0.598	171.13136	176.85004	59.68552	57.57404	80.16741	77.22111	80.70021	79.30003	83.16623	79.33451	144.72865	148.685	54.34544	52.53272	66.2589	64.23045	66.26977	66.57731	69.55405	69.86864
0.599	171.0314	176.77853	59.68001	57.57244	80.08316	77.14061	80.6117	79.21648	83.13209	79.26627	144.68992	148.63565	54.30555	52.49329	66.18034	64.15978	66.19932	66.50332	69.48159	69.7983
0.6	170.92295	176.70084	59.67277	57.56791	79.99883	77.05955	80.52297	79.13247	83.09852	79.19652	144.64877	148.58524	54.26572	52.45399	66.10214	64.08916	66.12929	66.42991	69.41003	69.72896
0.601	170.80587	176.61686	59.66374	57.56036	79.91443	76.97797	80.43412	79.04797	83.06546	79.12522	144.60512	148.53374	54.22593	52.41485	66.02434	64.01857	66.05963	66.35712	69.33928	69.66054
0.602	170.68	176.52647	59.65281	57.54975	79.82995	76.89591	80.34528	78.96298	83.03284	79.05236	144.55891	148.48113	54.18615	52.37587	65.94697	63.94801	65.9903	66.285	69.26927	69.5929
0.603	170.54523	176.42959	59.63991	57.536	79.7454	76.81341	80.25655	78.87751	83.0006	78.97791	144.5101	148.42739	54.14635	52.33705	65.87006	63.87751	65.92127	66.21356	69.19992	69.52595
0.604	170.40145	176.32612	59.62496	57.51906	79.66078	76.73053	80.16802	78.79155	82.96865	78.90186	144.45863	148.37249	54.1065	52.29841	65.79365	63.80707	65.85249	66.14282	69.13114	69.45956
0.605	170.24854	176.21598	59.60788	57.49888	79.5761	76.64731	80.07982	78.70513	82.93695	78.8242	144.40444	148.3164	54.06658	52.25994	65.71773	63.73672	65.78394	66.0728	69.06284	69.39361
0.606	170.08642	176.09911	59.58861	57.47541	79.49135	76.56381	79.99201	78.61827	82.90543	78.74492	144.3475	148.25912	54.02655	52.22165	65.64233	63.66648	65.7156	66.00349	68.99493	69.32797
0.607	169.915	175.97543	59.56706	57.4486	79.40656	76.4801	79.9047	78.53099	82.87402	78.66401	144.28776	148.2006	53.9864	52.18355	65.56745	63.59641	65.64743	65.93487	68.92732	69.26253
0.608	169.73422	175.84489	59.54318	57.41841	79.32173	76.39624	79.81796	78.44334	82.84265	78.58149	144.22518	148.14084	53.9461	52.14563	65.49309	63.52653	65.57942	65.86693	68.85993	69.19716
0.609	169.54402	175.70746	59.51689	57.3848	79.23686	76.31228	79.73186	78.35536	82.81127	78.49735	144.15971	148.07982	53.90562	52.10791	65.41925	63.45689	65.51156	65.79964	68.79267	69.13174
0.61	169.34437	175.56309	59.48815	57.34774	79.15196	76.22829	79.64647	78.2671	82.77981	78.41161	144.09134	148.01753	53.86494	52.07038	65.34589	63.38754	65.44384	65.73293	68.72547	69.06618
0.611	169.13524	175.41177	59.45688	57.3072	79.06702	76.14432	79.56184	78.17861	82.74821	78.32428	144.02002	147.95394	53.82404	52.03305	65.27302	63.31852	65.37624	65.66677	68.65825	69.00037
0.612	168.91662	175.25349	59.42305	57.26317	78.98206	76.06045	79.47802	78.08996	82.71642	78.23538	143.94573	147.88904	53.7829	51.99591	65.20061	63.24987	65.30876	65.60108	68.59093	68.93423
0.613	168.6885	175.08824	59.3866	57.21561	78.89706	75.97671	79.39503	78.00121	82.68436	78.14492	143.86845	147.82281	53.74148	51.95897	65.12862	63.18165	65.24138	65.5358	68.52346	68.86767
0.614	168.45092	174.91604	59.34748	57.16453	78.81202	75.89317	79.31292	77.91243	82.652	78.05295	143.78815	147.75526	53.69979	51.92223	65.05704	63.11389	65.17412	65.47084	68.45576	68.80063
0.615	168.2039	174.73692	59.30567	57.1099	78.72693	75.80987	79.23168	77.82368	82.61927	77.95948	143.70481	147.68636	53.65778	51.88568	64.98582	63.04662	65.10695	65.40612	68.3878	68.73306
0.616	167.94751	174.5509	59.26113	57.05174	78.64179	75.72687	79.15132	77.73503	82.58611	77.86456	143.61844	147.61611	53.61545	51.84932	64.91494	62.97986	65.03988	65.34155	68.31953	68.66492
0.617	167.68179	174.35805	59.21382	56.99004	78.55658	75.64421	79.07184	77.64654	82.55248	77.76822	143.529	147.54449	53.57279	51.81316	64.84436	62.91363	64.97289	65.27706	68.2509	68.59619
0.618	167.40685	174.15842	59.16373	56.92482	78.47129	75.56191	78.99321	77.55827	82.51833	77.6705	143.4365	147.4715	53.52976	51.77718	64.77404	62.84794	64.90598	65.21256	68.1819	68.52686
0.619	167.12278	173.95209	59.11084	56.85608	78.38591	75.48002	78.91539	77.47028	82.4836	77.57145	143.34092	147.39714	53.48636	51.74139	64.70396	62.78278	64.83914	65.14797	68.1125	68.45695
0.62	166.8297	173.73915	59.05513	56.78386	78.30042	75.39856	78.83835	77.38262	82.44826	77.47112	143.24228	147.3214	53.44258	51.70578	64.63409	62.71814	64.77236	65.08322	68.04268	68.38648
0.621	166.52775	173.5197	58.99661	56.70817	78.21483	75.31754	78.76202	77.29533	82.41225	77.36957	143.14057	147.24427	53.3984	51.67035	64.56439	62.65399	64.70562	65.01825	67.97245	68.31548
0.622	166.21709	173.29387	58.93527	56.62906	78.12911	75.23698	78.68633	77.20844	82.37553	77.26685	143.0358	147.16575	53.35381	51.63508	64.49486	62.5903	64.63892	64.953	67.90181	68.24402
0.623	165.89789	173.06177	58.87112	56.54655	78.04327	75.15688	78.61121	77.12199	82.33807	77.16302	142.92798	147.08584	53.30879	51.59999	64.42545	62.52701	64.57223	64.88744	67.83077	68.17215
0.624	165.57034	172.82357	58.80417	56.46071	77.95731	75.07722	78.53656	77.03598	82.29982	77.05815	142.81712	147.00454	53.26335	51.56505	64.35617	62.46408	64.50553	64.82154	67.75936	68.09994
0.625	165.23466	172.57941	58.73444	56.37157	77.87122	74.99799	78.46227	76.95043	82.26076	76.95229	142.70324	146.92185	53.21747	51.53026	64.28699	62.40143	64.43882	64.75528	67.68758	68.02749
0.626	164.89107	172.32947	58.66196	56.2792	77.78501	74.91917	78.38825	76.86533	82.22083	76.84553	142.58634	146.83778	53.17114	51.49561	64.21792	62.33901	64.37206	64.68865	67.61549	67.95488
0.627	164.53982	172.07395	58.58675	56.18367	77.69869	74.84071	78.31436	76.78066	82.18002	76.73794	142.46647	146.75231	53.12436	51.4611	64.14894	62.27674	64.30524	64.62166	67.5431	67.88219
0.628	164.18119	171.81304	58.50887	56.08505	77.61229	74.76256	78.2405	76.69639	82.1383	76.62958	142.34364	146.66546	53.07713	51.42673	64.08006	62.21455	64.23833	64.55434	67.47047	67.80954
0.629	163.81546	171.54697	58.42836	55.98341	77.52581	74.68469	78.16653	76.61249	82.09563	76.52054	142.21788	146.57723	53.02944	51.39247	64.01128	62.15237	64.17131	64.48671	67.39763	67.737
0.63	163.44294	171.27596	58.34527	55.87884	77.43928	74.607	78.09232	76.52891	82.05199	76.41089	142.08923	146.48762	52.98129	51.35832	63.94261	62.09011	64.10415	64.4188	67.32464	67.66466
0.631	163.06396	171.00028	58.25967	55.77144	77.35274	74.52945	78.01775	76.44559	82.00736	76.30072	141.95771	146.39665	52.93267	51.32427	63.87406	62.02772	64.03682	64.35066	67.25152	67.59261
0.632	162.67886	170.72017	58.17162	55.6613	77.2662	74.45195	77.94269	76.36246	81.96173	76.19012	141.82336	146.30432	52.8836	51.29032	63.80563	61.96514	63.9693	64.28234	67.17835	67.52092
0.633	162.28801	170.43593	58.0812	55.54854	77.17971	74.37442	77.86703	76.27946	81.91507	76.07917	141.68624	146.21063	52.83407	51.25644	63.73735	61.9023	63.90156	64.21387	67.10515	67.44965
0.634	161.89179	170.14784	57.9885	55.43325	77.09329	74.29678	77.79066	76.19651	81.86736	75.96795	141.54637	146.1156	52.78408	51.22265	63.66923	61.83916	63.83357	64.14532	67.03198	67.37886
0.635	161.49061	169.85621	57.8936	55.31557	77.00698	74.21895	77.71348	76.11353	81.8186	75.85656	141.4038	146.01924	52.73365	51.18891	63.60127	61.77568	63.76531	64.07671	66.95889	67.30858
0.636	161.0849	169.56136	57.79661	55.19561	76.92081	74.14085	77.6354	76.03044	81.76877	75.74508	141.25859	145.92155	52.68277	51.15522	63.53349	61.71184	63.69675	64.0081	66.88591	67.23885
0.637	160.67509	169.26363	57.69763	55.07352	76.83481	74.0624	77.55636	75.94718	81.71787	75.63362	141.11079	145.82255	52.63145	51.12158	63.46589	61.6476	63.62787	63.93952	66.8131	67.16965
0.638	160.26166	168.96338	57.59679	54.94942	76.74901	73.98355	77.47629	75.86368	81.6659	75.52225	140.96045	145.72225	52.5797	51.08796	63.39849	61.58297	63.55866	63.87098	66.74048	67.101
0.639	159.84507	168.66096	57.49419	54.82348	76.66343	73.90424	77.39517	75.77987	81.61283	75.41108	140.80763	145.62067	52.52754	51.05437	63.33129	61.51793	63.4891	63.80252	66.6681	67.03286
0.64	159.42584	168.35676	57.38997	54.69583	76.5781	73.82442	77.31297	75.6957	81.55869	75.30019	140.65239	145.51782	52.47496	51.02078	63.26428	61.4525	63.41918	63.73414	66.59599	66.96521
0.641	159.00448	168.05117	57.28428	54.56664	76.49303	73.74406	77.2297	75.61113	81.50346	75.18969	140.49478	145.41371	52.422	50.9872	63.19746	61.38668	63.3489	63.66584	66.52417	66.89797
0.642	158.58153	167.74459	57.17725	54.43608	76.40823	73.66315	77.14539	75.52614	81.44716	75.07967	140.33489	145.30836	52.36864	50.9536	63.13081	61.3205	63.27825	63.59761	66.45267	66.83108
0.643	158.15753	167.43746	57.06903	54.30432	76.3237	73.58169	77.06008	75.4407	81.38978	74.97021	140.17276	145.20179	52.31492	50.91998	63.06432	61.25397	63.20726	63.52942	66.38151	66.76447
0.644	157.73308	167.13019	56.9598	54.17154	76.23944	73.49968	76.97383	75.3548	81.33134	74.86143	140.00848	145.09401	52.26085	50.88633	62.99796	61.18713	63.13593	63.46125	66.31068	66.69803
0.645	157.30874	166.82324	56.84972	54.03791	76.15544	73.41717	76.88673	75.26848	81.27184	74.7534	139.84212	144.98505	52.20645	50.85264	62.9317	61.12001	63.06429	63.39305	66.24021	66.63167
0.646	156.88514	166.51706	56.73895	53.90364	76.0717	73.33419	76.79888	75.18173	81.2113	74.64623	139.67375	144.87492	52.15173	50.81889	62.86552	61.05263	62.99238	63.32477	66.17007	66.56526
0.647	156.46289	166.21212	56.6277	53.76892	75.98818	73.25081	76.7104	75.0946	81.14973	74.54	139.50344	144.76365	52.09671	50.78509	62.79936	60.98503	62.92022	63.25637	66.10027	66.4987
0.648	156.04263	165.90891	56.51614	53.63395	75.90488	73.16709	76.62142	75.00714	81.08714	74.43481	139.33128	144.65125	52.04142	50.75122	62.73319	60.91724	62.84787	63.18779	66.03078	66.43184
0.649	155.62502	165.60791	56.40448	53.49894	75.82175	73.08311	76.53208	74.91939	81.02356	74.33075	139.15735	144.53774	51.98588	50.71727	62.66696	60.84929	62.77538	63.11896	65.96158	66.36458
0.65	155.21073	165.30963	56.29292	53.3641	75.73878	72.99896	76.44253	74.83142	80.95901	74.22791	138.98172	144.42316	51.9301	50.68323	62.60064	60.78119	62.7028	63.04982	65.89263	66.29679
0.651	154.80044	165.01459	56.18166	53.22966	75.65593	72.91473	76.35294	74.7433	80.8935	74.12638	138.80449	144.30752	51.87413	50.6491	62.53417	60.71298	62.6302	62.98032	65.82388	66.22833
0.652	154.39484	164.7233	56.07094	53.09583	75.57317	72.83051	76.26347	74.65511	80.82706	74.02624	138.62575	144.19085	51.81797	50.61487	62.46752	60.64466	62.55764	62.9104	65.75529	66.15911
0.653	153.99466	164.43629	55.96097	52.96284	75.49046	72.74639	76.17428	74.5669	80.75972	73.92759	138.44557	144.07317	51.76166	50.58054	62.40065	60.57625	62.48518	62.84002	65.6868	66.089
0.654	153.6006	164.15412	55.85198	52.83093	75.40778	72.66246	76.08553	74.47877	80.6915	73.83049	138.26405	143.95451	51.70523	50.54609	62.33351	60.50776	62.41289	62.76913	65.61834	66.01792
0.655	153.21342	163.87732	55.74421	52.70034	75.3251	72.5788	75.99739	74.39078	80.62242	73.73504	138.08129	143.83489	51.6487	50.51153	62.2661	60.43918	62.34082	62.6977	65.54985	65.94577
0.656	152.83386	163.60646	55.6379	52.57131	75.24239	72.49548	75.90999	74.30299	80.55253	73.64132	137.89737	143.71435	51.59211	50.47684	62.19838	60.37052	62.26904	62.62571	65.48126	65.8725
0.657	152.46267	163.34209	55.53331	52.44408	75.15964	72.41258	75.82348	74.21548	80.48184	73.5494	137.71239	143.59291	51.53549	50.44203	62.13033	60.30176	62.19759	62.55317	65.41247	65.79804
0.658	152.10062	163.08479	55.43068	52.31891	75.07683	72.33014	75.73798	74.12829	80.4104	73.45935	137.52646	143.47061	51.47886	50.40709	62.06197	60.2329	62.12652	62.48007	65.34342	65.72237
0.659	151.7485	162.83514	55.33028	52.19605	74.99395	72.2482	75.65358	74.04148	80.33823	73.37125	137.33966	143.34747	51.42227	50.37203	61.99328	60.16392	62.05584	62.40644	65.27402	65.64546
0.66	151.40709	162.59371	55.23236	52.07575	74.911	72.16679	75.57037	73.95509	80.26537	73.28517	137.1521	143.22352	51.36574	50.33683	61.92428	60.09481	61.9856	62.33232	65.20418	65.56733
0.661	151.07718	162.36109	55.13721	51.95828	74.82798	72.08591	75.48842	73.86914	80.19185	73.20117	136.96388	143.0988	51.30932	50.3015	61.855	60.02554	61.91578	62.25776	65.13384	65.48801
0.662	150.75957	162.13788	55.04508	51.84389	74.7449	72.00557	75.40776	73.78365	80.11771	73.11932	136.7751	142.97335	51.25303	50.26604	61.78545	59.95611	61.84639	62.18281	65.0629	65.40753
0.663	150.45508	161.92466	54.95625	51.73286	74.66177	71.92576	75.32839	73.69863	80.043	73.03967	136.58587	142.84718	51.19692	50.23046	61.71567	59.8865	61.77741	62.10755	64.99131	65.32597
0.664	150.16451	161.72202	54.87102	51.62545	74.57861	71.84643	75.25031	73.61408	79.96773	72.96229	136.39629	142.72035	51.14103	50.19475	61.64569	59.81671	61.70881	62.03205	64.91899	65.24343
0.665	149.88868	161.53058	54.78965	51.52193	74.49544	71.76755	75.17346	73.52999	79.89197	72.88724	136.20647	142.59288	51.08539	50.15892	61.57556	59.74671	61.64054	61.95642	64.84591	65.16
0.666	149.62841	161.35092	54.71245	51.42257	74.41228	71.68906	75.09777	73.44633	79.81574	72.81455	136.01652	142.46482	51.03005	50.12297	61.50533	59.67652	61.57255	61.88073	64.772	65.07582
0.667	149.38453	161.18365	54.63969	51.32764	74.32916	71.6109	75.02315	73.36308	79.73908	72.74429	135.82654	142.33621	50.97504	50.08692	61.43503	59.60612	61.50478	61.80509	64.69726	64.99103
0.668	149.15786	161.02937	54.57167	51.23742	74.24609	71.53301	74.94948	73.28021	79.66204	72.67649	135.63664	142.20707	50.92041	50.05076	61.36471	59.53555	61.43716	61.72958	64.62167	64.90578
0.669	148.94923	160.88866	54.50869	51.15218	74.16309	71.4553	74.87661	73.19767	79.58465	72.6112	135.44694	142.07746	50.8662	50.01451	61.29441	59.4648	61.36961	61.6543	64.54523	64.82024
0.67	148.75946	160.76214	54.45103	51.07218	74.08018	71.37769	74.80437	73.11542	79.50697	72.54845	135.25755	141.94741	50.81245	49.97818	61.22417	59.39389	61.30205	61.57933	64.46797	64.73458
0.671	148.58938	160.6504	54.39901	50.99772	73.99738	71.3001	74.73258	73.03341	79.42902	72.48828	135.06858	141.81697	50.75921	49.94177	61.15403	59.32286	61.23441	61.50476	64.38994	64.649
0.672	148.43981	160.55402	54.35291	50.92905	73.91468	71.22245	74.66106	72.95159	79.35085	72.43071	134.88014	141.68618	50.70653	49.9053	61.084	59.25174	61.16659	61.43065	64.3112	64.56365
0.673	148.31156	160.4736	54.31304	50.86646	73.83209	71.14466	74.58961	72.86992	79.27251	72.37579	134.69234	141.55508	50.65445	49.86878	61.01413	59.18055	61.09853	61.35707	64.23183	64.47874
0.674	148.20547	160.40971	54.27969	50.8102	73.7496	71.06666	74.51803	72.78835	79.19403	72.32352	134.50531	141.42373	50.60301	49.83223	60.94441	59.10933	61.03016	61.28406	64.15193	64.39442
0.675	148.12233	160.36294	54.25316	50.76057	73.66721	70.98839	74.44612	72.70685	79.11546	72.27393	134.31915	141.29217	50.55226	49.79567	60.87486	59.03813	60.96142	61.21166	64.07162	64.31088
0.676	148.06295	160.33385	54.23376	50.71781	73.58489	70.90977	74.3737	72.62537	79.03684	72.22704	134.13399	141.16045	50.50226	49.7591	60.80548	58.96697	60.89226	61.13988	63.99102	64.22825
0.677	148.02814	160.32302	54.22177	50.6822	73.50261	70.83078	74.30061	72.54388	78.95821	72.18285	133.94994	141.02861	50.45304	49.72255	60.73627	58.8959	60.82264	61.06874	63.91027	64.1467
0.678	148.01868	160.331	54.21749	50.654	73.42037	70.75136	74.2267	72.46237	78.87961	72.14139	133.76711	140.89671	50.40467	49.68604	60.66721	58.82495	60.75254	60.99824	63.82951	64.06633
0.679	148.03534	160.35834	54.22123	50.63347	73.33812	70.67151	74.15184	72.38082	78.80108	72.10264	133.58563	140.76481	50.35718	49.64959	60.59829	58.75414	60.68194	60.92835	63.74888	63.98725
0.68	148.07891	160.40557	54.23326	50.62088	73.25583	70.5912	74.07594	72.29923	78.72267	72.06662	133.40562	140.63295	50.31063	49.61322	60.52947	58.68351	60.61084	60.85904	63.66854	63.90954
0.681	148.15015	160.47324	54.25387	50.61646	73.17348	70.51045	73.99896	72.21759	78.64442	72.03332	133.22718	140.50119	50.26507	49.57696	60.46075	58.61306	60.53926	60.79027	63.5886	63.83326
0.682	148.24979	160.56186	54.28337	50.62049	73.09104	70.42927	73.92085	72.13592	78.56636	72.00274	133.05044	140.36959	50.22054	49.54083	60.39208	58.54281	60.46723	60.72198	63.50919	63.75844
0.683	148.37859	160.67194	54.32201	50.63319	73.00847	70.34769	73.84165	72.05425	78.48853	71.97487	132.87553	140.2382	50.17711	49.50485	60.32344	58.47276	60.39477	60.65412	63.43042	63.68509
0.684	148.53725	160.80398	54.37009	50.65481	72.92576	70.26576	73.76141	71.97259	78.41098	71.9497	132.70255	140.10708	50.13482	49.46905	60.25479	58.40291	60.32193	60.58661	63.35238	63.61319
0.685	148.72649	160.95846	54.42787	50.68559	72.84289	70.18353	73.68022	71.89098	78.33374	71.92721	132.53162	139.9763	50.09373	49.43347	60.18611	58.33324	60.24876	60.51936	63.27515	63.5427
0.686	148.947	161.13587	54.49563	50.72576	72.75985	70.10107	73.59821	71.80947	78.25686	71.90738	132.36288	139.84591	50.05388	49.39813	60.11737	58.26373	60.17533	60.45231	63.19875	63.47353
0.687	149.19946	161.33664	54.57363	50.77555	72.67665	70.01844	73.51555	71.7281	78.18036	71.89019	132.19643	139.71597	50.01533	49.36307	60.04855	58.19436	60.10169	60.38537	63.12323	63.40562
0.688	149.48451	161.56124	54.66212	50.83517	72.59328	69.93573	73.43243	71.64693	78.10429	71.87562	132.0324	139.58656	49.97813	49.32831	59.97961	58.1251	60.02791	60.31844	63.04857	63.33882
0.689	149.8028	161.81009	54.76137	50.90484	72.50976	69.85303	73.34908	71.56602	78.02868	71.86363	131.8709	139.45774	49.94233	49.29388	59.91055	58.05589	59.95405	60.25145	62.97476	63.27301
0.69	150.15494	162.08361	54.87161	50.98477	72.42611	69.77041	73.26572	71.48543	77.95356	71.8542	131.71206	139.32956	49.908	49.25984	59.84136	57.98671	59.88017	60.18431	62.90174	63.20804
0.691	150.54154	162.3822	54.99309	51.07515	72.34236	69.68797	73.18262	71.40521	77.87898	71.8473	131.55599	139.20211	49.87517	49.2262	59.77202	57.91751	59.80633	60.11696	62.82946	63.14374
0.692	150.96317	162.70623	55.12603	51.17619	72.25856	69.60579	73.10003	71.32543	77.80496	71.84288	131.40281	139.07546	49.8439	49.193	59.70254	57.84824	59.73258	60.04931	62.75783	63.07992
0.693	151.42039	163.05607	55.27066	51.28806	72.17474	69.52397	73.0182	71.24616	77.73155	71.84091	131.25265	138.94966	49.81425	49.16029	59.63293	57.77886	59.65897	59.9813	62.68676	63.0164
0.694	151.91373	163.43207	55.4272	51.41094	72.09096	69.44259	72.9374	71.16744	77.65876	71.84134	131.10561	138.8248	49.78627	49.12811	59.56319	57.70933	59.58555	59.91288	62.61613	62.95299
0.695	152.4437	163.83456	55.59586	51.54501	72.00727	69.36171	72.85784	71.08934	77.58663	71.84413	130.96182	138.70095	49.76001	49.09648	59.49335	57.6396	59.51233	59.84402	62.54585	62.88949
0.696	153.01077	164.26385	55.77683	51.69043	71.92374	69.28143	72.77974	71.01189	77.51519	71.84924	130.8214	138.57818	49.73552	49.06546	59.42342	57.56965	59.43936	59.77466	62.47578	62.82571
0.697	153.61542	164.72023	55.97031	51.84734	71.84042	69.20179	72.70328	70.93514	77.44448	71.85662	130.68446	138.45657	49.71285	49.03507	59.35344	57.49945	59.36664	59.7048	62.40583	62.76148
0.698	154.25807	165.20398	56.17648	52.0159	71.75739	69.12287	72.62862	70.85913	77.37452	71.86621	130.55111	138.3362	49.69207	49.00538	59.28342	57.42898	59.2942	59.63441	62.33588	62.69661
0.699	154.93914	165.71534	56.3955	52.19625	71.6747	69.04469	72.55586	70.78388	77.30534	71.87797	130.42148	138.21714	49.67321	48.97641	59.2134	57.35822	59.22202	59.5635	62.26582	62.63095
0.7	155.65899	166.25455	56.62755	52.3885	71.59242	68.96732	72.48508	70.7094	77.23696	71.89183	130.29568	138.09949	49.65633	48.94822	59.14341	57.2872	59.15013	59.49209	62.19558	62.56435
0.701	156.41798	166.82183	56.87277	52.59278	71.51062	68.89077	72.41632	70.63571	77.16941	71.90775	130.17382	137.9833	49.64148	48.92084	59.07348	57.21591	59.0785	59.42018	62.12507	62.49671
0.702	157.21643	167.41735	57.13131	52.80919	71.42936	68.81506	72.34956	70.5628	77.10273	71.92566	130.05601	137.86868	49.62871	48.89432	59.00366	57.14438	59.00713	59.34782	62.05423	62.42793
0.703	158.05464	168.0413	57.40329	53.03783	71.3487	68.74022	72.28476	70.49067	77.03692	71.94552	129.94237	137.7557	49.61808	48.86871	58.93396	57.07266	58.936	59.27504	61.98301	62.35792
0.704	158.93287	168.69382	57.68884	53.2788	71.26869	68.66623	72.22184	70.41932	76.97203	71.96725	129.83301	137.64445	49.60962	48.84405	58.86441	57.00078	58.86511	59.20189	61.91138	62.28666
0.705	159.85136	169.37504	57.98806	53.53216	71.18938	68.5931	72.16071	70.34874	76.90806	71.99079	129.72804	137.53502	49.60339	48.82039	58.79506	56.92882	58.79444	59.12842	61.83932	62.21413
0.706	160.8103	170.08507	58.30106	53.79799	71.11083	68.52081	72.10123	70.27891	76.84504	72.0161	129.62756	137.42748	49.59944	48.79777	58.72591	56.85683	58.72397	59.0547	61.76686	62.14034
0.707	161.80987	170.82398	58.62791	54.07635	71.03307	68.44935	72.04325	70.20984	76.783	72.04309	129.53168	137.32193	49.59781	48.77623	58.65698	56.78491	58.65369	58.9808	61.69399	62.06533
0.708	162.85021	171.59184	58.96869	54.36729	70.95614	68.37868	71.98664	70.14154	76.72195	72.07172	129.44052	137.21846	49.59855	48.75584	58.5883	56.71312	58.58359	58.90678	61.62077	61.98919
0.709	163.93144	172.38868	59.32346	54.67083	70.88008	68.3088	71.93125	70.07403	76.66192	72.10192	129.35417	137.11716	49.6017	48.73663	58.51987	56.64157	58.51364	58.83273	61.54724	61.912
0.71	165.05362	173.21453	59.69228	54.98701	70.80493	68.23966	71.87696	70.00735	76.60292	72.13362	129.27273	137.01811	49.60732	48.71865	58.4517	56.57033	58.44385	58.7587	61.47348	61.8339
0.711	166.21681	174.06938	60.07517	55.31585	70.7307	68.17125	71.82366	69.94158	76.54498	72.16676	129.19631	136.9214	49.61544	48.70194	58.38379	56.4995	58.37421	58.68479	61.39955	61.75502
0.712	167.42101	174.9532	60.47216	55.65734	70.65744	68.10354	71.77129	69.8768	76.48811	72.20128	129.12501	136.82714	49.62611	48.68656	58.31613	56.42917	58.30471	58.61107	61.32554	61.67554
0.713	168.66621	175.86594	60.88327	56.01149	70.58517	68.03652	71.71983	69.81313	76.43232	72.23711	129.05893	136.73541	49.63936	48.67254	58.24871	56.35941	58.23535	58.5376	61.25156	61.59563
0.714	169.95236	176.80753	61.30849	56.37828	70.51393	67.9702	71.66931	69.75075	76.37764	72.2742	128.99816	136.6463	49.65525	48.65994	58.18152	56.29029	58.16614	58.46446	61.17769	61.51548
0.715	171.27937	177.77787	61.74782	56.75768	70.44375	67.90458	71.61983	69.68986	76.32408	72.31248	128.94279	136.55991	49.6738	48.6488	58.11454	56.22188	58.09707	58.39172	61.10405	61.43528
0.716	172.64712	178.77684	62.20122	57.14965	70.37467	67.83969	71.57156	69.6307	76.27166	72.35189	128.89292	136.47633	49.69506	48.63916	58.04776	56.15421	58.02817	58.31943	61.03074	61.35524
0.717	174.05546	179.80431	62.66865	57.55415	70.30675	67.77558	71.52473	69.57357	76.2204	72.39237	128.84864	136.39566	49.71907	48.63107	57.98114	56.08733	57.95943	58.24764	60.95785	61.27555
0.718	175.50421	180.86011	63.15007	57.97112	70.24005	67.71231	71.47966	69.51881	76.1703	72.43386	128.81003	136.31798	49.74586	48.62458	57.91466	56.02125	57.89088	58.17642	60.88549	61.19639
0.719	176.99315	181.94406	63.64541	58.40049	70.17463	67.65	71.43675	69.4668	76.12139	72.4763	128.77718	136.2434	49.77547	48.61971	57.84829	55.95597	57.82253	58.10578	60.81376	61.11795
0.72	178.52204	183.05595	64.15458	58.84217	70.11058	67.58875	71.39645	69.41798	76.07367	72.51963	128.75018	136.172	49.80793	48.61653	57.78201	55.89148	57.75441	58.03578	60.74272	61.04039
0.721	180.09059	184.19556	64.67751	59.29609	70.04799	67.52872	71.35932	69.37282	76.02716	72.56381	128.7291	136.10389	49.84327	48.61506	57.7158	55.82776	57.68652	57.96643	60.67247	60.96385
0.722	181.6985	185.36264	65.21409	59.76213	69.98698	67.4701	71.32596	69.33186	75.98188	72.60877	128.71402	136.03915	49.88153	48.61535	57.64962	55.76476	57.61891	57.89774	60.60306	60.88847
0.723	183.3454	186.55691	65.7642	60.2402	69.92766	67.41311	71.29704	69.29566	75.93783	72.65447	128.70502	135.97788	49.92273	48.61744	57.58346	55.70244	57.55159	57.82974	60.53454	60.81436
0.724	185.03094	187.7781	66.32772	60.73016	69.87018	67.35799	71.27329	69.2648	75.89504	72.70086	128.70217	135.92018	49.96691	48.62137	57.51731	55.64075	57.48459	57.76242	60.46696	60.74159
0.725	186.75471	189.02589	66.90449	61.23189	69.81469	67.30504	71.25547	69.23993	75.8535	72.74788	128.70553	135.86613	50.01408	48.62717	57.45115	55.57961	57.41795	57.69578	60.40036	60.67025
0.726	188.51625	190.29995	67.49438	61.74525	69.76136	67.25457	71.24439	69.22168	75.81324	72.79549	128.71518	135.81584	50.06428	48.63488	57.38498	55.51897	57.35169	57.62982	60.33474	60.60036
0.727	190.31511	191.59993	68.09721	62.27009	69.71038	67.20691	71.24085	69.21072	75.77427	72.84365	128.73119	135.76938	50.11754	48.64453	57.3188	55.45876	57.28585	57.56454	60.27011	60.53197
0.728	192.15079	192.92547	68.71281	62.80625	69.66193	67.16246	71.24566	69.2077	75.7366	72.89231	128.7536	135.72686	50.17386	48.65616	57.25262	55.39892	57.22047	57.49991	60.20649	60.46509
0.729	194.02276	194.27616	69.34099	63.35356	69.61621	67.12161	71.25965	69.21331	75.70024	72.94145	128.78248	135.68836	50.23328	48.66979	57.18645	55.33939	57.15559	57.43594	60.14387	60.3997
0.73	195.93046	195.65162	69.98154	63.91184	69.57345	67.08477	71.28358	69.22818	75.6652	72.99101	128.81788	135.65397	50.29581	48.68546	57.12032	55.28014	57.09124	57.37262	60.08223	60.33581
0.731	197.87331	197.05141	70.63426	64.48092	69.53385	67.05238	71.31819	69.25294	75.63149	73.04098	128.85986	135.62378	50.36147	48.7032	57.05426	55.22114	57.02747	57.30995	60.02156	60.2734
0.732	199.85069	198.4751	71.29892	65.06059	69.49763	67.0249	71.36417	69.28819	75.59913	73.09131	128.90846	135.59789	50.43028	48.72303	56.98829	55.16235	56.96433	57.24794	59.96187	60.21245
0.733	201.86197	199.92222	71.97528	65.65065	69.46501	67.00278	71.42215	69.33448	75.56813	73.14198	128.96373	135.57636	50.50226	48.74498	56.92245	55.1038	56.90187	57.1866	59.90314	60.15294
0.734	203.90648	201.3923	72.66311	66.25089	69.43621	66.98646	71.49265	69.39229	75.5385	73.19296	129.0257	135.5593	50.57741	48.76907	56.85679	55.04548	56.84016	57.12596	59.84539	60.09487
0.735	205.98352	202.88485	73.36213	66.86109	69.41144	66.97641	71.57613	69.46209	75.51024	73.24424	129.09441	135.54678	50.65575	48.79533	56.79136	54.98745	56.77925	57.06605	59.78861	60.03823
0.736	208.09239	204.39936	74.07209	67.48104	69.39089	66.97304	71.67294	69.54422	75.48338	73.29579	129.16991	135.53888	50.73728	48.82376	56.72619	54.92977	56.71922	57.00693	59.73284	59.98305
0.737	210.23234	205.93531	74.79271	68.11049	69.37476	66.97679	71.78333	69.639	75.45793	73.34759	129.25221	135.53569	50.82203	48.8544	56.66135	54.87251	56.66015	56.94866	59.67812	59.92935
0.738	212.4026	207.49217	75.52371	68.7492	69.36323	66.98804	71.90742	69.74665	75.43389	73.39964	129.34135	135.53728	50.90998	48.88725	56.59689	54.81578	56.60214	56.89133	59.62452	59.87721
0.739	214.6024	209.06938	76.26478	69.39693	69.35645	67.00716	72.04523	69.86729	75.41127	73.45192	129.43735	135.54373	51.00116	48.92233	56.53286	54.75971	56.54529	56.83505	59.5721	59.8267
0.74	216.83092	210.66639	77.01563	70.05343	69.35456	67.03447	72.19667	70.00099	75.39009	73.50443	129.54022	135.55511	51.09556	48.95966	56.46932	54.70444	56.48972	56.77994	59.52098	59.77793
0.741	219.08734	212.28261	77.77593	70.71843	69.3577	67.07025	72.36151	70.1477	75.37037	73.55717	129.64999	135.57149	51.19319	48.99924	56.40631	54.65015	56.43557	56.72613	59.47129	59.73105
0.742	221.37081	213.91746	78.54538	71.39167	69.36597	67.11475	72.53944	70.30731	75.3521	73.61012	129.76666	135.59295	51.29404	49.04108	56.3439	54.59702	56.38299	56.67381	59.42317	59.68625
0.743	223.68046	215.57034	79.32363	72.07289	69.37944	67.16815	72.73002	70.4796	75.33531	73.66331	129.89024	135.61956	51.39811	49.08518	56.28213	54.54525	56.33214	56.62316	59.37682	59.64372
0.744	226.01541	217.24064	80.11036	72.7618	69.39819	67.2306	72.93271	70.66429	75.32001	73.71672	130.02074	135.65136	51.50541	49.13155	56.22106	54.49508	56.2832	56.57438	59.33242	59.60371
0.745	228.37476	218.92773	80.90521	73.45813	69.42226	67.30218	73.14689	70.86102	75.3062	73.77038	130.15815	135.68844	51.61592	49.1802	56.16074	54.44674	56.23639	56.52772	59.29024	59.56651
0.746	230.75759	220.631	81.70784	74.16159	69.45166	67.38293	73.37186	71.06934	75.2939	73.82429	130.30247	135.73085	51.72965	49.23112	56.10123	54.40048	56.1919	56.48342	59.25051	59.53241
0.747	233.16297	222.34979	82.51789	74.87189	69.48642	67.47282	73.60684	71.28875	75.28313	73.87847	130.4537	135.77865	51.84658	49.2843	56.04258	54.35656	56.14999	56.44176	59.21353	59.50177
0.748	235.58995	224.08347	83.33499	75.58875	69.52651	67.57179	73.85099	71.51868	75.27388	73.93294	130.61181	135.83188	51.96671	49.33975	55.98484	54.31526	56.11088	56.40302	59.17961	59.47495
0.749	238.03757	225.83137	84.15877	76.31186	69.57192	67.6797	74.10344	71.75851	75.26619	73.98772	130.7768	135.89061	52.09003	49.39746	55.92808	54.27684	56.07486	56.36751	59.14909	59.45235
0.75	240.50487	227.59283	84.98887	77.04093	69.62261	67.79638	74.36326	72.00757	75.26005	74.04284	130.94865	135.95488	52.21652	49.45742	55.87235	54.2416	56.04218	56.33556	59.12231	59.43438
0.751	242.99086	229.36718	85.8249	77.77565	69.67855	67.92163	74.62954	72.26516	75.25548	74.09831	131.12732	136.02474	52.34616	49.51962	55.81773	54.20982	56.01314	56.30748	59.09965	59.42149
0.752	245.49455	231.15376	86.66647	78.51573	69.73967	68.05517	74.90133	72.53054	75.2525	74.15419	131.3128	136.10022	52.47896	49.58404	55.76429	54.18179	55.98802	56.28362	59.08148	59.41412
0.753	248.01494	232.95187	87.5132	79.26084	69.80593	68.19673	75.1777	72.80293	75.2511	74.21049	131.50505	136.18137	52.61488	49.65067	55.71212	54.15779	55.96712	56.26432	59.0682	59.41272
0.754	250.55102	234.76083	88.3647	80.01069	69.87728	68.34598	75.45776	73.08157	75.25132	74.26726	131.70404	136.26823	52.75392	49.7195	55.6613	54.13811	55.95073	56.24992	59.06021	59.41777
0.755	253.10179	236.57995	89.22058	80.76497	69.95366	68.50256	75.74061	73.36566	75.25315	74.32453	131.90972	136.36083	52.89605	49.7905	55.61193	54.12303	55.93915	56.24076	59.05789	59.42971
0.756	255.66621	238.40854	90.08043	81.52336	70.03502	68.66612	76.02542	73.65442	75.25661	74.38235	132.12206	136.45919	53.04125	49.86366	55.56414	54.11282	55.93268	56.23717	59.06166	59.44899
0.757	258.24326	240.2459	90.94385	82.28556	70.12132	68.83627	76.3114	73.94706	75.26172	74.44076	132.34101	136.56334	53.18951	49.93895	55.51804	54.10778	55.93159	56.23948	59.07188	59.47605
0.758	260.83192	242.09134	91.81045	83.05124	70.21252	69.01263	76.59783	74.24281	75.26848	74.4998	132.56652	136.67331	53.34079	50.01634	55.47376	54.10815	55.93618	56.248	59.08892	59.51129
0.759	263.43116	243.94414	92.67982	83.8201	70.30858	69.1948	76.88403	74.54091	75.2769	74.55953	132.79853	136.78911	53.49508	50.09582	55.43146	54.11422	55.94669	56.26302	59.11315	59.55509
0.76	266.03993	245.80362	93.55155	84.59182	70.40948	69.38241	77.1694	74.84065	75.28699	74.62	133.03699	136.91075	53.65234	50.17736	55.39129	54.12624	55.96339	56.28482	59.14488	59.60782
0.761	268.65722	247.66906	94.42525	85.36609	70.5152	69.57509	77.45343	75.14132	75.29878	74.68127	133.28184	137.03826	53.81256	50.26092	55.35343	54.14447	55.98652	56.31366	59.18442	59.66976
0.762	271.28198	249.53977	95.3005	86.1426	70.62572	69.77246	77.73564	75.44227	75.31226	74.74337	133.53301	137.17163	53.97569	50.34647	55.31804	54.16916	56.01629	56.34978	59.23204	59.74119
0.763	273.91318	251.41503	96.17691	86.92103	70.74104	69.97421	78.01567	75.74288	75.32744	74.80639	133.79044	137.31087	54.14173	50.43398	55.28531	54.20057	56.05291	56.39338	59.28796	59.82233
0.764	276.54979	253.29416	97.05407	87.70108	70.86114	70.18001	78.29321	76.04256	75.34435	74.87036	134.05406	137.45598	54.31062	50.52342	55.25544	54.23892	56.09656	56.44464	59.35239	59.91334
0.765	279.19078	255.17645	97.93157	88.48243	70.98603	70.38958	78.56801	76.3408	75.36298	74.93536	134.32378	137.60696	54.48235	50.61475	55.22862	54.28447	56.1474	56.50373	59.42547	60.01433
0.766	281.83514	257.06119	98.80902	89.26479	71.11571	70.60267	78.83991	76.63711	75.38335	75.00144	134.59955	137.7638	54.65688	50.70794	55.20506	54.33744	56.20558	56.57077	59.50731	60.12535
0.767	284.48184	258.9477	99.68601	90.04783	71.25016	70.81905	79.10879	76.93107	75.40546	75.06867	134.88127	137.92649	54.83418	50.80294	55.18494	54.39807	56.27121	56.64586	59.59798	60.24639
0.768	287.12987	260.83529	100.56215	90.83126	71.38938	71.03855	79.37461	77.2223	75.42932	75.13712	135.16887	138.09502	55.0142	50.89971	55.16847	54.46656	56.3444	56.72908	59.6975	60.3774
0.769	289.77823	262.72325	101.43705	91.61477	71.53335	71.261	79.63736	77.51049	75.45494	75.20684	135.46226	138.26935	55.19692	50.99822	55.15584	54.54314	56.42521	56.82047	59.80585	60.51826
0.77	292.42591	264.61091	102.3103	92.39807	71.68204	71.48631	79.89708	77.79537	75.48233	75.2779	135.76135	138.44948	55.38231	51.09842	55.14724	54.628	56.51372	56.92005	59.92296	60.66878
0.771	295.07193	266.49758	103.18153	93.18086	71.83543	71.71437	80.15385	78.07672	75.5115	75.35038	136.06606	138.63538	55.57031	51.20028	55.14283	54.72132	56.60995	57.0278	60.04873	60.82875
0.772	297.71529	268.38258	104.05034	93.96285	71.99346	71.94515	80.4078	78.35438	75.54244	75.42433	136.37629	138.82702	55.7609	51.30374	55.14279	54.82328	56.71393	57.14371	60.18303	60.99789
0.773	300.35504	270.26525	104.91636	94.74374	72.15608	72.17862	80.65905	78.62824	75.57517	75.49983	136.69195	139.02435	55.95403	51.40876	55.14727	54.93403	56.82564	57.26769	60.32566	61.17589
0.774	302.9902	272.14491	105.77921	95.52325	72.32321	72.41479	80.90776	78.89823	75.60969	75.57694	137.01294	139.22735	56.14966	51.51531	55.15641	55.05371	56.94507	57.39967	60.47643	61.36241
0.775	305.61982	274.02091	106.63852	96.3011	72.49477	72.65367	81.1541	79.16433	75.646	75.65573	137.33917	139.43598	56.34776	51.62332	55.17033	55.18243	57.07219	57.53955	60.63511	61.55705
0.776	308.24297	275.89258	107.49392	97.077	72.67064	72.89533	81.39825	79.42658	75.68411	75.73627	137.67053	139.65018	56.54827	51.73276	55.18915	55.32029	57.20693	57.6872	60.80145	61.75942
0.777	310.85872	277.75929	108.34506	97.85067	72.85071	73.13981	81.64039	79.68503	75.72402	75.81862	138.00693	139.86992	56.75117	51.84357	55.21296	55.46733	57.34923	57.84248	60.97517	61.96911
0.778	313.46615	279.62037	109.19157	98.62185	73.03485	73.38717	81.8807	79.9398	75.76572	75.90285	138.34826	140.09514	56.9564	51.95572	55.24185	55.62361	57.499	58.00523	61.15601	62.18568
0.779	316.06435	281.47521	110.0331	99.39026	73.2229	73.63749	82.11937	80.19101	75.80923	75.98903	138.69442	140.32577	57.16392	52.06915	55.27588	55.78913	57.65614	58.17529	61.34368	62.40872
0.78	318.65244	283.32318	110.86932	100.15565	73.41472	73.89083	82.35656	80.43885	75.85454	76.07722	139.04531	140.56178	57.37369	52.18381	55.31509	55.96386	57.82055	58.35247	61.5379	62.6378
0.781	321.22955	285.16364	111.69989	100.91774	73.61014	74.14725	82.59245	80.68353	75.90164	76.16749	139.40081	140.80308	57.58566	52.29966	55.35954	56.14775	57.9921	58.53658	61.73839	62.87252
0.782	323.79481	286.996	112.52447	101.67629	73.80897	74.40681	82.8272	80.92527	75.95055	76.2599	139.76083	141.04962	57.79978	52.41666	55.40924	56.34072	58.17066	58.72744	61.94487	63.11249
0.783	326.34738	288.81965	113.34274	102.43104	74.01104	74.66953	83.06096	81.16433	76.00124	76.3545	140.12524	141.30133	58.01601	52.53474	55.46422	56.54264	58.3561	58.92485	62.1571	63.35736
0.784	328.88643	290.63398	114.15439	103.18175	74.21616	74.93543	83.29388	81.401	76.05373	76.45136	140.49396	141.55813	58.2343	52.65387	55.52446	56.75338	58.54827	59.12861	62.37482	63.60679
0.785	331.41115	292.43842	114.95912	103.92817	74.42415	75.20453	83.52611	81.63557	76.108	76.55054	140.86686	141.81996	58.45461	52.77399	55.58998	56.97275	58.747	59.33853	62.5978	63.86047
0.786	333.92073	294.23239	115.7566	104.67006	74.63482	75.47679	83.75778	81.86838	76.16405	76.6521	141.24384	142.08672	58.67687	52.89506	55.66076	57.20055	58.95214	59.5544	62.82585	64.11813
0.787	336.41441	296.01531	116.54657	105.4072	74.848	75.75218	83.98904	82.09975	76.22188	76.75608	141.62479	142.35834	58.90106	53.01703	55.73677	57.43654	59.16352	59.77604	63.05877	64.37955
0.788	338.8914	297.78664	117.32872	106.13935	75.06351	76.03063	84.22003	82.33003	76.28146	76.86254	142.0096	142.63474	59.1271	53.13986	55.818	57.68045	59.38098	60.00325	63.29639	64.64453
0.789	341.35097	299.54581	118.10279	106.86629	75.2812	76.31205	84.45088	82.55958	76.3428	76.97154	142.39816	142.91583	59.35497	53.2635	55.90441	57.93201	59.60433	60.23585	63.53858	64.9129
0.79	343.79239	301.29229	118.86851	107.5878	75.5009	76.59635	84.68175	82.78876	76.40589	77.08311	142.79037	143.20151	59.58459	53.3879	55.99597	58.1909	59.8334	60.47366	63.78519	65.18453
0.791	346.21494	303.02554	119.62561	108.30368	75.72248	76.88339	84.9128	83.01795	76.47071	77.1973	143.18611	143.49171	59.81593	53.51303	56.09263	58.4568	60.06801	60.7165	64.03613	65.45933
0.792	348.61792	304.74506	120.37385	109.0137	75.94581	77.17303	85.14419	83.24751	76.53725	77.31416	143.58529	143.78631	60.04894	53.63882	56.19436	58.72934	60.30797	60.96419	64.2913	65.7372
0.793	351.00066	306.45031	121.11299	109.71767	76.17079	77.46513	85.3761	83.47783	76.60549	77.43372	143.98779	144.08523	60.28355	53.76525	56.30111	59.00816	60.5531	61.21657	64.55063	66.01811
0.794	353.36251	308.14082	121.84278	110.4154	76.39731	77.75951	85.60873	83.70926	76.67543	77.55602	144.3935	144.38836	60.51972	53.89227	56.41283	59.29289	60.80322	61.47346	64.81404	66.30201
0.795	355.7028	309.81608	122.56302	111.10667	76.6253	78.056	85.8423	83.94218	76.74704	77.6811	144.80233	144.6956	60.7574	54.01984	56.52946	59.58313	61.05812	61.73471	65.08148	66.58889
0.796	358.02093	311.47561	123.27348	111.79131	76.85469	78.35443	86.07704	84.17696	76.82032	77.80898	145.21417	145.00685	60.99653	54.14792	56.65096	59.87847	61.31762	62.00013	65.3529	66.87872
0.797	360.31628	313.11896	123.97395	112.46914	77.08544	78.65461	86.31319	84.41394	76.89523	77.93969	145.62892	145.32201	61.23705	54.27647	56.77725	60.17852	61.58152	62.26957	65.62823	67.1715
0.798	362.58827	314.74565	124.66425	113.13997	77.31751	78.95637	86.55103	84.6535	76.97177	78.07326	146.04648	145.64096	61.47893	54.40546	56.90829	60.48284	61.84964	62.54285	65.90743	67.46722
0.799	364.83633	316.35525	125.34418	113.80364	77.55088	79.25954	86.79085	84.89596	77.04992	78.2097	146.46675	145.9636	61.72209	54.53483	57.04401	60.79104	62.12177	62.81981	66.19044	67.76585
0.8	367.05989	317.94731	126.01357	114.45996	77.78555	79.56395	87.03296	85.14167	77.12965	78.34903	146.88963	146.28981	61.96648	54.66457	57.18432	61.10268	62.3977	63.10028	66.47717	68.06736
0.801	369.25844	319.52141	126.67225	115.10879	78.02152	79.86946	87.27769	85.39095	77.21093	78.49126	147.31502	146.61948	62.21206	54.79464	57.32917	61.41737	62.67724	63.38406	66.76756	68.37172
0.802	371.43144	321.07714	127.32006	115.74996	78.2588	80.17593	87.52537	85.64412	77.29376	78.63641	147.74284	146.9525	62.45876	54.92499	57.47846	61.7347	62.96018	63.67099	67.0615	68.67886
0.803	373.57841	322.61408	127.95686	116.38331	78.49742	80.48324	87.77636	85.90148	77.3781	78.78448	148.17299	147.28875	62.70653	55.05561	57.63212	62.05427	63.2463	63.96088	67.35888	68.98871
0.804	375.69886	324.13187	128.5825	117.00871	78.73741	80.79129	88.03102	86.16332	77.46393	78.93546	148.60538	147.62812	62.95531	55.18646	57.79006	62.3757	63.5354	64.25353	67.65957	69.30117
0.805	377.79232	325.63009	129.19685	117.626	78.97879	81.09999	88.28973	86.42993	77.55122	79.08936	149.03992	147.97048	63.20504	55.31752	57.95218	62.69862	63.82724	64.54875	67.96341	69.61613
0.806	379.85836	327.1084	129.7998	118.23505	79.22161	81.40927	88.55285	86.70158	77.63995	79.24617	149.47652	148.31573	63.45568	55.44875	58.11839	63.02268	64.1216	64.84633	68.27023	69.93343
0.807	381.89653	328.56644	130.39123	118.83572	79.46591	81.7191	88.82074	86.97851	77.73009	79.40588	149.91511	148.66374	63.70716	55.58012	58.28858	63.34753	64.41827	65.14608	68.57985	70.25292
0.808	383.90644	330.00384	130.97104	119.42788	79.71171	82.02945	89.09378	87.26096	77.82161	79.56848	150.35561	149.01438	63.95942	55.71163	58.46266	63.67287	64.71699	65.44777	68.89204	70.57442
0.809	385.88767	331.42029	131.53914	120.01142	79.95905	82.34032	89.37229	87.54916	77.91448	79.73395	150.79792	149.36755	64.21241	55.84324	58.64051	63.99839	65.01754	65.75118	69.20659	70.89772
0.81	387.83986	332.81545	132.09545	120.5862	80.20797	82.65171	89.6566	87.84329	78.00868	79.90226	151.24198	149.72312	64.46607	55.97492	58.82204	64.32383	65.31968	66.0561	69.52325	71.2226
0.811	389.76265	334.18901	132.6399	121.15211	80.45849	82.96366	89.94701	88.14356	78.10416	80.07339	151.68772	150.08097	64.72034	56.10667	59.00713	64.64893	65.62316	66.36231	69.84177	71.54884
0.812	391.65569	335.54068	133.17242	121.70904	80.71064	83.27622	90.24379	88.45011	78.20091	80.24731	152.13505	150.44097	64.97517	56.23847	59.19567	64.97347	65.92774	66.66958	70.16188	71.87618
0.813	393.51865	336.87016	133.69295	122.2569	80.96442	83.58945	90.54719	88.76309	78.29889	80.42398	152.58391	150.80302	65.23049	56.37029	59.38757	65.29724	66.23319	66.97768	70.48332	72.20436
0.814	395.35122	338.17718	134.20146	122.79556	81.21986	83.90344	90.85738	89.0826	78.39807	80.60338	153.03424	151.16697	65.48624	56.50212	59.58272	65.62007	66.53926	67.2864	70.8058	72.53313
0.815	397.1531	339.46147	134.6979	123.32494	81.47696	84.21827	91.17455	89.40875	78.4984	80.78544	153.48597	151.53272	65.74236	56.63395	59.78101	65.94178	66.84572	67.59553	71.12907	72.86222
0.816	398.92402	340.72277	135.18225	123.84495	81.73573	84.53405	91.49879	89.7416	78.59987	80.97014	153.93904	151.90014	65.99881	56.76577	59.98236	66.26225	67.15235	67.90484	71.45286	73.19136
0.817	400.66371	341.96085	135.65449	124.35549	81.99617	84.85087	91.83019	90.08118	78.70244	81.15741	154.39338	152.26912	66.25551	56.89757	60.18668	66.58136	67.45892	68.21416	71.77689	73.52029
0.818	402.37192	343.17548	136.11461	124.85648	82.25828	85.16887	92.16877	90.42751	78.80607	81.34721	154.84895	152.63952	66.5124	57.02933	60.39388	66.89902	67.76523	68.52328	72.10094	73.84877
0.819	404.04842	344.36643	136.56261	125.34785	82.52206	85.48815	92.5145	90.78056	78.91073	81.53948	155.30568	153.01124	66.76943	57.16104	60.60388	67.21514	68.07109	68.83203	72.42476	74.17655
0.82	405.69299	345.53351	136.99849	125.82951	82.78751	85.80884	92.86732	91.14031	79.01639	81.73416	155.76353	153.38416	67.02654	57.29272	60.8166	67.52967	68.37632	69.14025	72.74815	74.50341
0.821	407.30543	346.67651	137.42228	126.30139	83.05464	86.13105	93.22713	91.50666	79.123	81.93118	156.22245	153.75815	67.28366	57.42433	61.03198	67.84256	68.68077	69.44781	73.0709	74.82912
0.822	408.88555	347.79526	137.83399	126.76344	83.32346	86.45491	93.59377	91.87954	79.23054	82.13048	156.68238	154.1331	67.54073	57.5559	61.24995	68.15378	68.98429	69.75457	73.39285	75.15352
0.823	410.43318	348.88958	138.23366	127.21558	83.59397	86.78053	93.96706	92.25879	79.33898	82.33198	157.14328	154.5089	67.7977	57.6874	61.47046	68.46333	69.28678	70.06044	73.71384	75.47643
0.824	411.94816	349.95932	138.62132	127.65776	83.86621	87.10801	94.34677	92.64429	79.44826	82.53562	157.60512	154.88542	68.0545	57.81885	61.69344	68.77121	69.58814	70.36532	74.03375	75.7977
0.825	413.43035	351.00434	138.99704	128.08992	84.14019	87.43745	94.73266	93.03585	79.55837	82.74131	158.06785	155.26257	68.31107	57.95024	61.91883	69.07742	69.88831	70.66916	74.35248	76.11724
0.826	414.87961	352.02449	139.36085	128.51201	84.41596	87.76893	95.12443	93.43326	79.66927	82.94897	158.53143	155.64021	68.56735	58.08157	62.14659	69.382	70.18725	70.97191	74.66996	76.43497
0.827	416.29584	353.01966	139.71284	128.92399	84.69356	88.10254	95.5218	93.83632	79.78092	83.15852	158.99582	156.01825	68.82328	58.21284	62.37666	69.68497	70.48493	71.27354	74.98614	76.75082
0.828	417.67892	353.98975	140.05305	129.32581	84.97303	88.43834	95.92444	94.24478	79.89328	83.36988	159.461	156.39658	69.07879	58.34407	62.60898	69.98637	70.78139	71.57406	75.301	77.06479
0.829	419.02878	354.93465	140.38159	129.71744	85.25445	88.77637	96.33201	94.65838	80.00633	83.58295	159.92692	156.77508	69.33383	58.47525	62.84349	70.28628	71.07664	71.87349	75.61454	77.37689
0.83	420.34534	355.85429	140.69852	130.09884	85.53786	89.11667	96.74417	95.07686	80.12004	83.79765	160.39357	157.15365	69.58834	58.60639	63.08015	70.58473	71.37075	72.17185	75.9268	77.68717
0.831	421.62854	356.74858	141.00394	130.46998	85.82336	89.45925	97.16057	95.49994	80.23436	84.01389	160.8609	157.5322	69.84225	58.7375	63.31888	70.88181	71.6638	72.46921	76.23782	77.99572
0.832	422.87833	357.61748	141.29795	130.83083	86.111	89.80411	97.58086	95.92732	80.34927	84.23156	161.32889	157.91061	70.09549	58.86858	63.55963	71.17759	71.9559	72.76562	76.54769	78.30265
0.833	424.09468	358.46094	141.58066	131.18138	86.40087	90.15124	98.00467	96.35872	80.46473	84.45057	161.79752	158.28878	70.34802	58.99965	63.80234	71.47215	72.24716	73.06118	76.85648	78.6081
0.834	425.27758	359.27893	141.85217	131.52161	86.69304	90.50059	98.43167	96.79382	80.58072	84.67082	162.26676	158.66662	70.59976	59.13071	64.04693	71.76558	72.53772	73.35598	77.16433	78.91225
0.835	426.42701	360.07142	142.11261	131.85149	86.98758	90.85213	98.86149	97.23233	80.6972	84.89222	162.73659	159.04403	70.85066	59.26177	64.29333	72.05797	72.82773	73.65014	77.47135	79.21528
0.836	427.54299	360.83842	142.36209	132.17103	87.28457	91.20579	99.2938	97.67394	80.81414	85.11466	163.20698	159.42092	71.10066	59.39284	64.54149	72.34943	73.11736	73.94378	77.7777	79.51744
0.837	428.62553	361.57992	142.60076	132.48021	87.58406	91.56149	99.72827	98.11835	80.93152	85.33803	163.67792	159.79719	71.34969	59.52394	64.79131	72.64005	73.40675	74.23702	78.08352	79.81894
0.838	429.67467	362.29595	142.82874	132.77904	87.88612	91.91914	100.16456	98.56524	81.0493	85.56223	164.14939	160.17276	71.59769	59.65508	65.04275	72.92996	73.6961	74.53002	78.38899	80.12005
0.839	430.69046	362.98653	143.04617	133.06751	88.19077	92.27863	100.60234	99.01433	81.16747	85.78716	164.62136	160.54754	71.84461	59.78626	65.29573	73.21928	73.98555	74.82291	78.69428	80.42102
0.84	431.67295	363.65172	143.2532	133.34563	88.49806	92.63987	101.04131	99.46529	81.28598	86.01272	165.09382	160.92144	72.09038	59.9175	65.55019	73.50812	74.27528	75.11586	78.99956	80.72214
0.841	432.62222	364.29157	143.44998	133.61341	88.808	93.00274	101.48115	99.91784	81.40483	86.23878	165.56674	161.29439	72.33494	60.04882	65.80607	73.79663	74.56544	75.40901	79.30501	81.02367
0.842	433.53836	364.90616	143.63667	133.87087	89.12059	93.36711	101.92154	100.37166	81.52398	86.46526	166.04012	161.66629	72.57824	60.18023	66.0633	74.08494	74.85619	75.70253	79.61081	81.32588
0.843	434.42146	365.49556	143.81342	134.11802	89.43581	93.73285	102.36218	100.82646	81.64342	86.69204	166.51394	162.03707	72.82021	60.31173	66.32185	74.3732	75.14766	75.99658	79.91714	81.62903
0.844	435.27163	366.05988	143.98041	134.35489	89.75365	94.09985	102.80275	101.28192	81.76311	86.91901	166.98817	162.40667	73.06079	60.44335	66.58167	74.66156	75.43998	76.29132	80.22415	81.9334
0.845	436.08901	366.59922	144.1378	134.58149	90.07404	94.46797	103.24295	101.73773	81.88304	87.14607	167.4628	162.775	73.29994	60.57509	66.84272	74.9502	75.73326	76.5869	80.53201	82.23921
0.846	436.87373	367.11372	144.28577	134.79787	90.39694	94.83708	103.68246	102.19357	82.0032	87.37312	167.93782	163.14199	73.53758	60.70697	67.10497	75.23926	76.02758	76.88349	80.84087	82.54669
0.847	437.62593	367.6035	144.42448	135.00405	90.72225	95.20708	104.12094	102.64912	82.12356	87.60004	168.4132	163.50758	73.77366	60.83901	67.36841	75.52894	76.32302	77.18123	81.15088	82.85605
0.848	438.34579	368.06872	144.55414	135.20007	91.0499	95.57783	104.55808	103.10403	82.2441	87.82673	168.88893	163.87171	74.00812	60.97121	67.63302	75.8194	76.61965	77.48025	81.46217	83.16748
0.849	439.03348	368.50954	144.67491	135.38598	91.37978	95.94924	104.99351	103.55798	82.36482	88.05309	169.36498	164.2343	74.24092	61.10359	67.89879	76.11083	76.9175	77.78071	81.77485	83.48115
0.85	439.68918	368.92614	144.78698	135.56182	91.71177	96.32118	105.42689	104.01061	82.48569	88.27902	169.84135	164.5953	74.47199	61.23616	68.16574	76.4034	77.21659	78.08271	82.08905	83.7972
0.851	440.3131	369.31871	144.89056	135.72764	92.04576	96.69357	105.85785	104.46156	82.60671	88.50441	170.31801	164.95466	74.70128	61.36894	68.43385	76.6973	77.51695	78.38637	82.40486	84.11577
0.852	440.90546	369.68746	144.98582	135.88349	92.38161	97.06631	106.28602	104.91045	82.72786	88.72917	170.79494	165.31232	74.92873	61.50193	68.70316	76.9927	77.81856	78.6918	82.72236	84.43694
0.853	441.46648	370.03259	145.07297	136.02945	92.7192	97.43932	106.71099	105.35691	82.84914	88.9532	171.27211	165.66822	75.15429	61.63515	68.97368	77.28977	78.12142	78.99909	83.04165	84.7608
0.854	441.99641	370.35433	145.15221	136.16556	93.05839	97.81253	107.13238	105.80054	82.97053	89.17639	171.74951	166.02233	75.37791	61.76861	69.24543	77.58867	78.42552	79.30831	83.36278	85.08741
0.855	442.49548	370.65294	145.22374	136.29189	93.39904	98.18586	107.54978	106.24097	83.09203	89.39867	172.22711	166.37458	75.59955	61.90231	69.51845	77.88956	78.73083	79.61955	83.68582	85.41681
0.856	442.96398	370.92866	145.28775	136.40852	93.74104	98.55926	107.96276	106.67777	83.21364	89.61993	172.70489	166.72494	75.81913	62.03627	69.79276	78.19257	79.03732	79.93284	84.01083	85.74904
0.857	443.40217	371.18176	145.34447	136.51552	94.08424	98.93267	108.37091	107.11055	83.33535	89.84009	173.18281	167.07337	76.03663	62.1705	70.06839	78.49783	79.34499	80.24824	84.33784	86.08408
0.858	443.81036	371.41252	145.39408	136.61297	94.42853	99.30605	108.7738	107.5389	83.45716	90.05906	173.66085	167.41983	76.25199	62.305	70.34539	78.80545	79.65382	80.56578	84.66689	86.42195
0.859	444.18884	371.62124	145.43681	136.70095	94.7738	99.67935	109.17102	107.96241	83.57906	90.27675	174.13899	167.76428	76.46516	62.43978	70.62378	79.11551	79.9638	80.88547	84.99803	86.76262
0.86	444.53792	371.80822	145.47286	136.77956	95.11993	100.05253	109.56215	108.38069	83.70107	90.49309	174.61717	168.10669	76.67611	62.57485	70.9036	79.4281	80.27493	81.20734	85.33126	87.10606
0.861	444.85794	371.97378	145.50244	136.84888	95.46684	100.42555	109.9468	108.79332	83.82317	90.708	175.09538	168.44703	76.88477	62.71022	71.18489	79.74326	80.58722	81.53137	85.66661	87.45222
0.862	445.14924	372.11824	145.52576	136.90901	95.81443	100.79836	110.32457	109.19991	83.94538	90.92139	175.57358	168.78527	77.09111	62.84588	71.46767	80.06103	80.90071	81.85755	86.0041	87.80106
0.863	445.41217	372.24195	145.54304	136.96005	96.16262	101.17093	110.69511	109.6001	84.0677	91.13321	176.05172	169.12138	77.29509	62.98184	71.75198	80.38142	81.21544	82.18587	86.34372	88.15251
0.864	445.64709	372.34526	145.55449	137.0021	96.51133	101.54321	111.05808	109.99351	84.19013	91.34338	176.52978	169.45535	77.49667	63.11811	72.03785	80.70444	81.53147	82.51628	86.68548	88.5065
0.865	445.85439	372.42854	145.56031	137.03528	96.8605	101.91513	111.41317	110.37979	84.31268	91.55183	177.00769	169.78714	77.69581	63.25468	72.32531	81.03006	81.84885	82.84875	87.02936	88.86295
0.866	446.03444	372.49216	145.56074	137.05969	97.21004	102.28664	111.76013	110.75862	84.43537	91.75851	177.48543	170.11675	77.89247	63.39156	72.61437	81.35824	82.16768	83.18321	87.37536	89.22177
0.867	446.18766	372.53652	145.55597	137.07546	97.55991	102.65765	112.09872	111.12971	84.5582	91.96335	177.96294	170.44416	78.08661	63.52875	72.90508	81.68894	82.48805	83.51961	87.72344	89.58285
0.868	446.31446	372.562	145.54622	137.0827	97.91002	103.02808	112.42878	111.49277	84.68119	92.1663	178.44018	170.76934	78.2782	63.66624	73.19744	82.02209	82.81005	83.85788	88.07358	89.94608
0.869	446.41525	372.56902	145.53171	137.08153	98.26031	103.39781	112.75016	111.84757	84.80434	92.36732	178.91709	171.0923	78.46721	63.80403	73.49148	82.35761	83.13379	84.19792	88.42572	90.31133
0.87	446.49049	372.558	145.51265	137.0721	98.6107	103.76673	113.0628	112.19391	84.92768	92.56635	179.39361	171.41302	78.6536	63.94212	73.78722	82.69542	83.45937	84.53966	88.77981	90.67847
0.871	446.5406	372.52936	145.48924	137.05453	98.96111	104.13469	113.36668	112.53162	85.05121	92.76335	179.8697	171.7315	78.83735	64.08051	74.08467	83.03542	83.7869	84.88297	89.13578	91.04735
0.872	446.56605	372.48355	145.4617	137.02895	99.31146	104.50153	113.66184	112.86059	85.17495	92.95828	180.34529	172.04772	79.01843	64.21917	74.38385	83.37749	84.11648	85.22776	89.49355	91.4178
0.873	446.56732	372.42102	145.43024	136.99552	99.66165	104.86709	113.94837	113.18074	85.29893	93.15111	180.82032	172.3617	79.1968	64.35812	74.68476	83.72154	84.44818	85.5739	89.85303	91.78965
0.874	446.54487	372.34222	145.39506	136.95437	100.01156	105.23116	114.22642	113.49205	85.42315	93.34181	181.29472	172.67342	79.37246	64.49734	74.98741	84.06743	84.78208	85.92127	90.21409	92.16269
0.875	446.49921	372.24762	145.35638	136.90565	100.36108	105.59353	114.4962	113.79453	85.54765	93.53035	181.76844	172.9829	79.54536	64.63682	75.29179	84.41505	85.11824	86.26971	90.57662	92.53674
0.876	446.43083	372.13769	145.31439	136.84952	100.71008	105.95398	114.75798	114.08827	85.67243	93.71671	182.24139	173.29012	79.71551	64.77654	75.59791	84.76426	85.45667	86.61908	90.94046	92.91156
0.877	446.34023	372.01293	145.26931	136.78613	101.05842	106.31228	115.01206	114.3734	85.79752	93.90086	182.71351	173.59511	79.88286	64.91651	75.90576	85.11493	85.7974	86.96922	91.30545	93.28694
0.878	446.22795	371.87382	145.22133	136.71564	101.40596	106.66818	115.2588	114.65008	85.92294	94.08281	183.18473	173.89786	80.04742	65.05669	76.21531	85.46691	86.14038	87.31997	91.67141	93.66264
0.879	446.0945	371.72085	145.17064	136.63823	101.75256	107.02143	115.49861	114.91856	86.04872	94.26252	183.65496	174.19838	80.20916	65.19709	76.52655	85.82007	86.48558	87.67116	92.03814	94.0384
0.88	445.94043	371.55455	145.11746	136.55404	102.09805	107.3718	115.73192	115.17913	86.17488	94.44001	184.12413	174.49669	80.36807	65.33768	76.83945	86.17425	86.83289	88.02261	92.40542	94.41397
0.881	445.76629	371.37541	145.06197	136.46326	102.44227	107.71902	115.95921	115.43211	86.30144	94.61527	184.59215	174.7928	80.52413	65.47844	77.15397	86.52929	87.1822	88.37412	92.77302	94.7891
0.882	445.57263	371.18396	145.00437	136.36607	102.78508	108.06288	116.18098	115.67789	86.42842	94.78829	185.05895	175.08672	80.67735	65.61936	77.47006	86.88504	87.53335	88.72552	93.14069	95.16352
0.883	445.36001	370.98072	144.94484	136.26263	103.12631	108.40315	116.39777	115.9169	86.55585	94.95909	185.52444	175.37847	80.82772	65.76042	77.78767	87.24132	87.88617	89.07661	93.50816	95.53697
0.884	445.129	370.76622	144.88358	136.15312	103.46583	108.73962	116.61011	116.14961	86.68377	95.12768	185.98853	175.66807	80.97522	65.90159	78.10672	87.59796	88.24042	89.4272	93.87516	95.90918
0.885	444.88018	370.54099	144.82077	136.03775	103.80348	109.07211	116.81855	116.37652	86.81218	95.29406	186.45113	175.95552	81.11986	66.04286	78.42714	87.95477	88.59585	89.77709	94.24141	96.27989
0.886	444.61415	370.30558	144.75658	135.91668	104.13915	109.40048	117.02368	116.59818	86.94112	95.45826	186.91214	176.24087	81.26164	66.18421	78.74885	88.31158	88.95219	90.12608	94.60662	96.64884
0.887	444.33147	370.06053	144.6912	135.79011	104.47272	109.7246	117.22605	116.81517	87.07061	95.6203	187.37149	176.52412	81.40056	66.3256	79.07174	88.66817	89.30913	90.47398	94.97049	97.01577
0.888	444.03277	369.80637	144.6248	135.65824	104.80409	110.04438	117.42624	117.02808	87.20069	95.7802	187.82906	176.8053	81.53662	66.46702	79.39571	89.02434	89.66633	90.8206	95.33273	97.38044
0.889	443.71863	369.54367	144.55755	135.52126	105.13317	110.35978	117.6248	117.23753	87.33137	95.93799	188.28476	177.08443	81.66982	66.60844	79.72064	89.37987	90.02346	91.16575	95.69306	97.74261
0.89	443.38967	369.27297	144.48962	135.37936	105.45989	110.67077	117.8223	117.44415	87.46268	96.09371	188.73849	177.36154	81.80019	66.74983	80.04639	89.73453	90.38014	91.50924	96.05119	98.10203
0.891	443.04649	368.99482	144.42118	135.23275	105.78422	110.97738	118.01927	117.64858	87.59465	96.24738	189.19016	177.63665	81.92772	66.89117	80.37285	90.08808	90.736	91.85089	96.40684	98.45849
0.892	442.68972	368.70978	144.35238	135.08164	106.10611	111.27968	118.21624	117.85146	87.7273	96.39905	189.63967	177.90979	82.05243	67.03242	80.69985	90.44029	91.09065	92.19054	96.75975	98.81175
0.893	442.31998	368.4184	144.28338	134.92622	106.42556	111.57778	118.41372	118.05344	87.86066	96.54876	190.0869	178.181	82.17433	67.17356	81.02726	90.79088	91.4437	92.52802	97.10968	99.1616
0.894	441.93788	368.12124	144.21435	134.76671	106.74258	111.87181	118.61219	118.25514	87.99475	96.69655	190.53176	178.45029	82.29344	67.31456	81.35492	91.13959	91.79477	92.86315	97.4564	99.50784
0.895	441.54406	367.81885	144.14541	134.60332	107.05718	112.16196	118.81212	118.45719	88.1296	96.84248	190.97414	178.7177	82.40979	67.45539	81.68268	91.48615	92.14346	93.1958	97.79969	99.85026
0.896	441.13913	367.51179	144.07672	134.43625	107.3694	112.44842	119.01395	118.66017	88.26523	96.98658	191.41394	178.98325	82.52338	67.59602	82.01037	91.83027	92.48939	93.52581	98.13936	100.18867
0.897	440.72374	367.2006	144.00843	134.26572	107.67929	112.73145	119.21808	118.86468	88.40167	97.12892	191.85106	179.24699	82.63425	67.73641	82.33784	92.17167	92.83221	93.85304	98.47524	100.52289
0.898	440.29851	366.88584	143.94066	134.09194	107.98692	113.01128	119.42491	119.07124	88.53894	97.26955	192.28538	179.50895	82.74241	67.87653	82.66495	92.51005	93.17156	94.17736	98.80717	100.85274
0.899	439.86407	366.56805	143.87354	133.91514	108.29235	113.28821	119.63478	119.28039	88.67706	97.40853	192.7168	179.76914	82.8479	68.01635	82.99154	92.84512	93.5071	94.49863	99.13501	101.17804
0.9	439.42105	366.24779	143.80722	133.73552	108.59565	113.56252	119.84802	119.49258	88.81605	97.54592	193.14522	180.02762	82.95074	68.15584	83.31747	93.1766	93.83853	94.81673	99.45867	101.49864
0.901	438.97008	365.92558	143.74181	133.5533	108.89692	113.83449	120.06492	119.70827	88.95594	97.68177	193.57052	180.28441	83.05097	68.29496	83.6426	93.50418	94.16555	95.13153	99.77803	101.81439
0.902	438.5118	365.60197	143.67742	133.36871	109.19622	114.10443	120.28573	119.92785	89.09674	97.81616	193.99261	180.53954	83.14861	68.43367	83.96682	93.82759	94.4879	95.44294	100.09303	102.12514
0.903	438.04681	365.27749	143.61418	133.18195	109.49364	114.37262	120.5107	120.15168	89.23848	97.94914	194.41137	180.79306	83.24371	68.57196	84.29	94.14655	94.80536	95.75082	100.4036	102.43079
0.904	437.57576	364.95266	143.55219	132.99326	109.78924	114.63934	120.74001	120.38006	89.38116	98.08079	194.82671	181.04499	83.3363	68.70977	84.61204	94.4608	95.1177	96.0551	100.70969	102.73121
0.905	437.09925	364.628	143.49155	132.80285	110.0831	114.90485	120.97384	120.61327	89.52481	98.21118	195.23852	181.29538	83.42642	68.84708	84.93284	94.7701	95.42477	96.35565	101.01128	103.02632
0.906	436.61791	364.30404	143.43238	132.61094	110.37528	115.16938	121.2123	120.85151	89.66945	98.34037	195.64669	181.54425	83.51411	68.98384	85.25232	95.07421	95.72642	96.6524	101.30834	103.31605
0.907	436.13235	363.98126	143.37476	132.41775	110.66582	115.43316	121.45551	121.09497	89.81508	98.46843	196.05113	181.79164	83.59941	69.12004	85.5704	95.37292	96.02254	96.94526	101.60087	103.60034
0.908	435.64317	363.66018	143.31878	132.2235	110.95476	115.69637	121.70354	121.34378	89.96173	98.59544	196.45173	182.0376	83.68237	69.25562	85.88701	95.66606	96.31305	97.23414	101.88886	103.87918
0.909	435.15098	363.34128	143.26453	132.02841	111.24214	115.95916	121.95642	121.59803	90.10941	98.72147	196.8484	182.28215	83.76303	69.39056	86.20209	95.95345	96.59791	97.51899	102.17234	104.15256
0.91	434.65636	363.02505	143.21209	131.83269	111.52797	116.22166	122.21418	121.85776	90.25812	98.84659	197.24103	182.52533	83.84143	69.52482	86.51559	96.23496	96.87709	97.79973	102.45132	104.42051
0.911	434.15992	362.71195	143.16153	131.63657	111.81225	116.48397	122.47678	122.12299	90.40788	98.97087	197.62953	182.76718	83.91764	69.65837	86.82745	96.51049	97.15063	98.07632	102.72584	104.68309
0.912	433.66223	362.40246	143.11294	131.44025	112.095	116.74613	122.7442	122.39368	90.55869	99.09439	198.01381	183.00773	83.9917	69.79117	87.13763	96.77996	97.41855	98.34871	102.99595	104.94037
0.913	433.16386	362.09701	143.06636	131.24395	112.37619	117.00819	123.01635	122.66977	90.71057	99.21722	198.39377	183.24702	84.06366	69.92319	87.44608	97.04332	97.68093	98.61686	103.26168	105.19248
0.914	432.66537	361.79607	143.02186	131.04788	112.65583	117.27012	123.29314	122.95116	90.86352	99.33944	198.76933	183.48508	84.13357	70.05439	87.75276	97.30055	97.93786	98.88075	103.5231	105.43954
0.915	432.16733	361.50005	142.97951	130.85226	112.93388	117.53191	123.57444	123.23771	91.01755	99.46111	199.1404	183.72195	84.2015	70.18475	88.05763	97.55165	98.18947	99.14036	103.78029	105.68173
0.916	431.67027	361.20937	142.93934	130.65728	113.21035	117.7935	123.86012	123.52926	91.17265	99.58232	199.5069	183.95767	84.26749	70.31423	88.36064	97.79668	98.43589	99.3957	104.0333	105.91923
0.917	431.17473	360.92444	142.9014	130.46317	113.48521	118.05479	124.14999	123.82562	91.32884	99.70312	199.86874	184.19227	84.33161	70.4428	88.66174	98.03569	98.67729	99.64678	104.28225	106.15226
0.918	430.68123	360.64566	142.86573	130.27011	113.75845	118.31569	124.44387	124.12657	91.48611	99.8236	200.22584	184.42579	84.39391	70.57043	88.96088	98.26879	98.91384	99.8936	104.52721	106.38105
0.919	430.19029	360.3734	142.83238	130.07831	114.03008	118.57609	124.74154	124.43188	91.64446	99.94383	200.57813	184.65826	84.45445	70.69708	89.258	98.49608	99.14573	100.1362	104.7683	106.60585
0.92	429.7024	360.10803	142.80135	129.88796	114.30009	118.83586	125.04276	124.74126	91.80388	100.06387	200.92554	184.88971	84.51331	70.82274	89.55305	98.71774	99.37315	100.37462	105.00564	106.82692
0.921	429.21804	359.84991	142.77269	129.69926	114.5685	119.09484	125.34728	125.05444	91.96439	100.18379	201.268	185.12018	84.57052	70.94736	89.84596	98.93391	99.59633	100.60891	105.23935	107.04454
0.922	428.7377	359.59937	142.74641	129.51241	114.83533	119.35291	125.65482	125.37111	92.12597	100.30366	201.60545	185.34971	84.62617	71.07093	90.13666	99.14481	99.81548	100.83915	105.46956	107.25899
0.923	428.26183	359.35673	142.72253	129.32757	115.10063	119.60992	125.96508	125.69094	92.28861	100.42354	201.93781	185.57832	84.68032	71.19341	90.4251	99.35063	100.03083	101.0654	105.69642	107.47055
0.924	427.79087	359.1223	142.70104	129.14495	115.36444	119.86572	126.27774	126.01359	92.45231	100.54351	202.26504	185.80605	84.73302	71.31478	90.7112	99.55162	100.24259	101.28775	105.92009	107.67951
0.925	427.32525	358.89638	142.68196	128.9647	115.62682	120.12018	126.59245	126.33869	92.61706	100.66361	202.58708	186.03293	84.78436	71.43502	90.9949	99.74801	100.45099	101.50632	106.14072	107.88615
0.926	426.86539	358.67923	142.66528	128.78702	115.88784	120.37317	126.90887	126.66587	92.78285	100.78391	202.90388	186.25899	84.83438	71.5541	91.27612	99.94007	100.65626	101.72121	106.35849	108.09073
0.927	426.41168	358.47113	142.651	128.61206	116.14759	120.62458	127.2266	126.99474	92.94967	100.90448	203.21539	186.48426	84.88316	71.672	91.5548	100.12807	100.85862	101.93255	106.57357	108.29351
0.928	425.9645	358.27231	142.63911	128.43999	116.40616	120.87429	127.54526	127.32488	93.1175	101.02536	203.52158	186.70878	84.93077	71.78869	91.83087	100.31228	101.05828	102.14048	106.78615	108.49476
0.929	425.52422	358.08299	142.62958	128.27097	116.66364	121.12222	127.86441	127.65586	93.28634	101.14661	203.8224	186.93257	84.97728	71.90417	92.10429	100.49299	101.25546	102.34515	106.99641	108.69469
0.93	425.09118	357.90339	142.62239	128.10515	116.92014	121.36831	128.18361	127.98726	93.45616	101.26828	204.11781	187.15567	85.02275	72.0184	92.37499	100.67048	101.45036	102.54673	107.20454	108.89353
0.931	424.66572	357.7337	142.61752	127.94268	117.17575	121.61251	128.50241	128.3186	93.62695	101.39042	204.4078	187.3781	85.06725	72.13137	92.64293	100.84502	101.64317	102.74539	107.41075	109.09147
0.932	424.24813	357.57409	142.61493	127.7837	117.4306	121.85477	128.82032	128.64943	93.79869	101.51309	204.69234	187.59989	85.11085	72.24307	92.90808	101.01691	101.83409	102.94132	107.61521	109.28869
0.933	423.83872	357.42471	142.61459	127.62834	117.68477	122.09509	129.13685	128.97925	93.97137	101.63631	204.97141	187.82106	85.15362	72.35348	93.1704	101.18642	102.0233	103.13472	107.81812	109.48534
0.934	423.43775	357.2857	142.61644	127.47674	117.93837	122.33348	129.45147	129.30758	94.14496	101.76014	205.24498	188.04166	85.19563	72.46259	93.42989	101.3538	102.21095	103.32579	108.01967	109.68157
0.935	423.04548	357.15718	142.62045	127.32901	118.19151	122.56995	129.76367	129.63392	94.31945	101.88462	205.51306	188.26169	85.23696	72.57038	93.68653	101.51933	102.39723	103.51475	108.22005	109.87747
0.936	422.66213	357.03925	142.62656	127.18527	118.44426	122.80455	130.07291	129.95774	94.4948	102.00978	205.77563	188.4812	85.27765	72.67685	93.94034	101.68324	102.58228	103.70181	108.41944	110.07316
0.937	422.28793	356.93199	142.6347	127.04564	118.69671	123.03733	130.37864	130.27854	94.67101	102.13565	206.0327	188.7002	85.3178	72.78199	94.19134	101.84577	102.76626	103.88721	108.618	110.2687
0.938	421.92305	356.83545	142.64482	126.91021	118.94893	123.26835	130.68032	130.59581	94.84803	102.26227	206.28426	188.91871	85.35746	72.88578	94.43957	102.00715	102.9493	104.07117	108.81589	110.46415
0.939	421.56768	356.74969	142.65685	126.77908	119.20099	123.49768	130.97741	130.90903	95.02586	102.38967	206.53033	189.13677	85.3967	72.98824	94.68506	102.16758	103.13155	104.25392	109.01327	110.65954
0.94	421.22195	356.67472	142.67071	126.65234	119.45294	123.72541	131.26938	131.2177	95.20446	102.51786	206.77092	189.35439	85.4356	73.08934	94.92789	102.32727	103.31313	104.4357	109.21028	110.85491
0.941	420.88601	356.61055	142.68632	126.53006	119.70483	123.95161	131.55572	131.52134	95.3838	102.64688	207.00604	189.57159	85.47421	73.18909	95.16814	102.48641	103.49418	104.61672	109.40703	111.05027
0.942	420.55994	356.55716	142.70361	126.41232	119.95667	124.17636	131.83594	131.81949	95.56387	102.77674	207.23572	189.78841	85.51261	73.28748	95.4059	102.64517	103.67483	104.79722	109.60364	111.24561
0.943	420.24385	356.51452	142.72247	126.29919	120.20851	124.39975	132.10958	132.11169	95.74463	102.90746	207.45999	190.00485	85.55087	73.38453	95.64126	102.80372	103.8552	104.97741	109.80019	111.44093
0.944	419.93778	356.48258	142.74283	126.19071	120.46034	124.62183	132.37622	132.39755	95.92605	103.03904	207.67887	190.22094	85.58903	73.48022	95.87434	102.96224	104.0354	105.1575	109.99678	111.6362
0.945	419.64178	356.46125	142.76458	126.08694	120.71217	124.84266	132.63548	132.6767	96.10811	103.17152	207.8924	190.4367	85.62719	73.57457	96.10527	103.12087	104.21557	105.33769	110.19345	111.83143
0.946	419.35587	356.45045	142.78761	125.98792	120.96399	125.06231	132.88704	132.9488	96.29077	103.30488	208.10062	190.65215	85.66538	73.66758	96.33417	103.27976	104.39581	105.51818	110.39025	112.02657
0.947	419.08004	356.45007	142.81183	125.89368	121.21578	125.28079	133.13064	133.21357	96.47401	103.43913	208.30358	190.8673	85.70369	73.75926	96.56118	103.43907	104.57624	105.69914	110.58721	112.22162
0.948	418.81426	356.45997	142.83712	125.80424	121.46751	125.49813	133.36605	133.47079	96.65779	103.57428	208.50133	191.08218	85.74216	73.84961	96.78645	103.59893	104.75696	105.88073	110.78435	112.41655
0.949	418.55848	356.48001	142.86336	125.71962	121.71915	125.71434	133.59316	133.72027	96.84208	103.71032	208.69392	191.29679	85.78087	73.93865	97.0101	103.75948	104.93809	106.06309	110.98166	112.61136
0.95	418.31262	356.51001	142.89043	125.63983	121.97066	125.92939	133.81189	133.9619	97.02685	103.84726	208.88141	191.51116	85.81986	74.02639	97.23229	103.92086	105.11972	106.24636	111.17914	112.80605
0.951	418.0766	356.54979	142.91822	125.56485	122.22197	126.14326	134.02225	134.19562	97.21207	103.98507	209.06386	191.7253	85.8592	74.11283	97.45314	104.08319	105.30195	106.43063	111.37677	113.00061
0.952	417.85029	356.59914	142.94658	125.49468	122.47305	126.35592	134.22432	134.42143	97.39771	104.12376	209.24133	191.93923	85.89895	74.19801	97.6728	104.2466	105.48486	106.616	111.57451	113.19507
0.953	417.63354	356.65783	142.97538	125.42931	122.72383	126.5673	134.41823	134.63939	97.58373	104.26331	209.41391	192.15295	85.93915	74.28192	97.89137	104.41119	105.66852	106.80252	111.77232	113.38943
0.954	417.4262	356.72563	143.0045	125.36869	122.97423	126.77733	134.60422	134.84962	97.77011	104.4037	209.58166	192.36649	85.97987	74.3646	98.10899	104.57708	105.853	106.99024	111.97017	113.58375
0.955	417.22807	356.80226	143.03378	125.3128	123.2242	126.98596	134.78257	135.0523	97.95681	104.54491	209.74466	192.57985	86.02115	74.44605	98.32574	104.74437	106.03835	107.17918	112.168	113.77804
0.956	417.03895	356.88746	143.06308	125.26158	123.47365	127.19311	134.95364	135.24765	98.14379	104.68693	209.903	192.79304	86.06305	74.5263	98.54173	104.91314	106.22463	107.36934	112.36576	113.97238
0.957	416.85859	356.98093	143.09226	125.21498	123.72252	127.39868	135.11781	135.43596	98.33103	104.82973	210.05675	193.00608	86.10561	74.60538	98.75703	105.08345	106.41185	107.56069	112.56341	114.1668
0.958	416.68676	357.08234	143.12116	125.17294	123.97072	127.60263	135.27556	135.61754	98.51849	104.97329	210.20601	193.21898	86.14888	74.6833	98.97171	105.25538	106.60003	107.75319	112.76088	114.36138
0.959	416.52316	357.19138	143.14962	125.13538	124.21818	127.80486	135.42739	135.79278	98.70614	105.11757	210.35087	193.43174	86.19291	74.76008	99.18582	105.42895	106.78917	107.94677	112.95815	114.55616
0.96	416.3675	357.3077	143.17748	125.10222	124.46482	128.00534	135.57383	135.96207	98.89395	105.26255	210.49142	193.64438	86.23773	74.83576	99.3994	105.60419	106.97928	108.14135	113.15515	114.75122
0.961	416.21945	357.43092	143.20458	125.07337	124.71056	128.20401	135.71543	136.12585	99.08188	105.40818	210.62777	193.8569	86.28339	74.91036	99.61248	105.78111	107.17031	108.33684	113.35185	114.94661
0.962	416.07869	357.56068	143.23076	125.04872	124.95533	128.40084	135.8528	136.28458	99.26991	105.55444	210.76002	194.06931	86.32993	74.98391	99.82509	105.95968	107.36225	108.53313	113.54821	115.14237
0.963	415.94483	357.69658	143.25585	125.02818	125.19906	128.59583	135.9865	136.43873	99.458	105.7013	210.88826	194.28161	86.37738	75.05643	100.03721	106.13989	107.55503	108.73008	113.74419	115.33857
0.964	415.81749	357.83821	143.27966	125.01162	125.44168	128.78899	136.11715	136.58879	99.64612	105.8487	211.01261	194.49382	86.42578	75.12796	100.24887	106.32168	107.7486	108.92758	113.93976	115.53521
0.965	415.69628	357.98515	143.30203	124.99892	125.68313	128.98034	136.24532	136.73527	99.83424	105.9966	211.13317	194.70594	86.47517	75.19852	100.46003	106.50497	107.9429	109.12547	114.13489	115.73232
0.966	415.58076	358.13695	143.32279	124.98995	125.92336	129.16994	136.37158	136.87867	100.02233	106.14498	211.25006	194.91797	86.52556	75.26815	100.67069	106.6897	108.13784	109.32363	114.32956	115.9299
0.967	415.47049	358.29317	143.34174	124.98456	126.16232	129.35787	136.49649	137.01947	100.21036	106.29377	211.36338	195.12992	86.57699	75.33688	100.88084	106.87576	108.33333	109.5219	114.52374	116.12792
0.968	415.365	358.45335	143.35871	124.9826	126.39995	129.54421	136.62056	137.15815	100.39829	106.44293	211.47326	195.34179	86.62948	75.40474	101.09044	107.06304	108.52928	109.72013	114.71741	116.32634
0.969	415.26381	358.61699	143.37351	124.98391	126.63624	129.72908	136.74428	137.2952	100.5861	106.59242	211.57981	195.55358	86.68306	75.47176	101.29948	107.25142	108.72558	109.91819	114.91055	116.5251
0.97	415.16642	358.78363	143.38595	124.98834	126.87115	129.91261	136.8681	137.43105	100.77376	106.74218	211.68315	195.76529	86.73774	75.53798	101.50793	107.44077	108.92212	110.11593	115.10313	116.72412
0.971	415.0723	358.95274	143.39585	124.9957	127.10466	130.09493	136.99242	137.56614	100.96125	106.89216	211.7834	195.97693	86.79355	75.60343	101.71578	107.63096	109.11878	110.31322	115.29515	116.92328
0.972	414.98093	359.12383	143.40301	125.00581	127.33677	130.2762	137.11761	137.70086	101.14852	107.04232	211.88067	196.1885	86.8505	75.66814	101.92299	107.82184	109.31546	110.50992	115.48656	117.12246
0.973	414.89173	359.29637	143.40725	125.0185	127.56746	130.45657	137.24399	137.83558	101.33556	107.19259	211.9751	196.39999	86.90859	75.73216	102.12957	108.01327	109.51201	110.70591	115.67736	117.32152
0.974	414.80415	359.46982	143.40837	125.03355	127.79675	130.63621	137.37182	137.97065	101.52233	107.34293	212.06679	196.61141	86.96785	75.7955	102.3355	108.20511	109.70832	110.90107	115.86752	117.5203
0.975	414.71758	359.64364	143.40617	125.05077	128.02464	130.81525	137.50134	138.10637	101.70882	107.49327	212.15589	196.82275	87.02828	75.85822	102.54077	108.39721	109.90427	111.0953	116.05702	117.71862
0.976	414.63144	359.81729	143.40046	125.06996	128.25116	130.99387	137.63273	138.24302	101.89499	107.64357	212.2425	197.03401	87.08988	75.92034	102.74537	108.58945	110.09972	111.28849	116.24583	117.91631
0.977	414.54511	359.9902	143.39105	125.09089	128.47633	131.17219	137.76613	138.38084	102.08082	107.79376	212.32675	197.24518	87.15265	75.98189	102.94931	108.78167	110.29455	111.48057	116.43393	118.11318
0.978	414.45794	360.1618	143.37773	125.11335	128.70018	131.35035	137.90165	138.52004	102.26629	107.94379	212.40878	197.45628	87.21659	76.04292	103.15259	108.97376	110.48864	111.67145	116.62131	118.30904
0.979	414.36931	360.33152	143.36031	125.13711	128.92274	131.52846	138.03935	138.6608	102.45136	108.09361	212.48869	197.66728	87.28171	76.10345	103.35521	109.16558	110.68187	111.86105	116.80792	118.5037
0.98	414.27854	360.49878	143.33859	125.16194	129.14404	131.70662	138.17927	138.80327	102.63602	108.24314	212.56661	197.87818	87.34798	76.16353	103.55718	109.35703	110.87412	112.04933	116.99377	118.69699
0.981	414.18498	360.663	143.31238	125.1876	129.36413	131.88491	138.32144	138.94758	102.82025	108.39234	212.64267	198.08899	87.41541	76.22317	103.7585	109.54798	111.0653	112.23623	117.17882	118.88875
0.982	414.08793	360.82358	143.28148	125.21385	129.58305	132.06339	138.46583	139.0938	103.00401	108.54114	212.71699	198.29968	87.48398	76.28242	103.95918	109.73834	111.2553	112.42172	117.36305	119.07881
0.983	413.98672	360.97992	143.24568	125.24045	129.80082	132.2421	138.61243	139.24202	103.18729	108.68949	212.78969	198.51026	87.55368	76.34131	104.15922	109.92799	111.44402	112.60575	117.54645	119.26706
0.984	413.88063	361.13142	143.20481	125.26714	130.01748	132.42105	138.76118	139.39229	103.37007	108.83733	212.86089	198.72071	87.62449	76.39987	104.35862	110.11685	111.63139	112.78832	117.72901	119.45337
0.985	413.76897	361.27749	143.15865	125.29366	130.23307	132.60026	138.91203	139.54462	103.55232	108.9846	212.9307	198.93103	87.69638	76.45813	104.55737	110.30483	111.81733	112.96941	117.9107	119.63766
0.986	413.65101	361.41752	143.10702	125.31976	130.44761	132.77969	139.06493	139.69902	103.73403	109.13124	212.99925	199.1412	87.76934	76.51612	104.75546	110.49183	112.00178	113.149	118.09152	119.81988
0.987	413.52603	361.55089	143.04973	125.34519	130.66111	132.95932	139.21981	139.8555	103.91517	109.2772	213.06665	199.35122	87.84334	76.57386	104.95286	110.67776	112.18469	113.3271	118.27145	119.99997
0.988	413.3933	361.677	142.98659	125.36966	130.8736	133.1391	139.37658	140.01402	104.09572	109.42242	213.13302	199.56108	87.91835	76.6314	105.14956	110.86255	112.36601	113.50372	118.45049	120.17794
0.989	413.25208	361.79524	142.9174	125.39292	131.08507	133.31896	139.53519	140.17455	104.27568	109.56683	213.19846	199.77075	87.99434	76.68874	105.34553	111.0461	112.54572	113.67886	118.62864	120.3538
0.99	413.10163	361.905	142.84198	125.4147	131.29553	133.49884	139.69557	140.33705	104.45501	109.7104	213.26309	199.98023	88.07128	76.74593	105.54071	111.22833	112.7238	113.85253	118.80588	120.52758
0.991	412.94121	362.00568	142.76014	125.43473	131.50497	133.67864	139.85763	140.50146	104.6337	109.85305	213.32701	200.18951	88.14913	76.80297	105.73508	111.40914	112.90024	114.02474	118.98223	120.69936
0.992	412.77007	362.09666	142.67171	125.45273	131.71337	133.85828	140.02131	140.66772	104.81173	109.99474	213.39033	200.39857	88.22784	76.85991	105.92857	111.58844	113.07504	114.1955	119.15768	120.86921
0.993	412.58745	362.17734	142.57651	125.46842	131.92071	134.03767	140.18655	140.83577	104.98909	110.13542	213.45316	200.60739	88.30738	76.91675	106.12114	111.76613	113.24823	114.36483	119.33224	121.03722
0.994	412.39262	362.24712	142.47436	125.48155	132.12695	134.21671	140.35328	141.00553	105.16576	110.27502	213.51558	200.81595	88.38771	76.97352	106.31271	111.94212	113.41981	114.53273	119.50591	121.20352
0.995	412.18481	362.3054	142.36509	125.49182	132.33206	134.39529	140.52142	141.17693	105.34171	110.41351	213.5777	201.02425	88.46877	77.03023	106.50324	112.1163	113.58982	114.69922	119.67868	121.3682
0.996	411.96328	362.35158	142.24852	125.49897	132.53599	134.57331	140.69093	141.3499	105.51694	110.55082	213.63962	201.23225	88.55052	77.08691	106.69265	112.28856	113.7583	114.86429	119.85058	121.5314
0.997	411.72728	362.38509	142.1245	125.50271	132.73871	134.75068	140.86173	141.52435	105.69144	110.68692	213.70141	201.43995	88.6329	77.14357	106.88089	112.4588	113.92527	115.02795	120.02158	121.69323
0.998	411.47606	362.40533	141.99287	125.50279	132.94017	134.92729	141.03375	141.70021	105.86517	110.82175	213.76318	201.64731	88.71587	77.20022	107.06789	112.6269	114.09079	115.1902	120.19171	121.85381
0.999	411.20889	362.41172	141.85346	125.49892	133.14032	135.10305	141.20692	141.87739	106.03813	110.95526	213.825	201.85432	88.79936	77.25687	107.25359	112.79276	114.25488	115.35104	120.36093	122.01325
1	410.92502	362.4037	141.70613	125.49083	133.33912	135.27786	141.38118	142.05581	106.21031	111.08742	213.88696	202.06096	88.88331	77.31353	107.43795	112.95627	114.4176	115.51045	120.52925	122.17164
1.001	410.62372	362.3807	141.55073	125.47826	133.53653	135.45162	141.55644	142.23539	106.38168	111.21818	213.94912	202.2672	88.96767	77.37022	107.6209	113.11732	114.57896	115.66842	120.69664	122.32906
1.002	410.30426	362.34217	141.38711	125.46093	133.7325	135.62426	141.73262	142.41603	106.55224	111.34749	214.01157	202.47302	89.05238	77.42694	107.80242	113.27583	114.73901	115.82496	120.86307	122.48557
1.003	409.96594	362.28756	141.21515	125.43859	133.927	135.7957	141.90963	142.59765	106.72197	111.47531	214.07436	202.67839	89.13735	77.48368	107.98246	113.43171	114.89775	115.98004	121.02851	122.64124
1.004	409.60803	362.21633	141.0347	125.41097	134.12002	135.96585	142.08738	142.78014	106.89085	111.60162	214.13758	202.88328	89.22254	77.54047	108.161	113.58489	115.05522	116.13365	121.1929	122.79607
1.005	409.22984	362.12796	140.84564	125.37781	134.31152	136.13464	142.26575	142.96341	107.05887	111.72636	214.20127	203.08767	89.30787	77.59728	108.33802	113.7353	115.2114	116.28579	121.35619	122.95008
1.006	408.83068	362.02194	140.64785	125.33887	134.5015	136.30202	142.44463	143.14733	107.22601	111.84951	214.26549	203.29153	89.39327	77.65413	108.5135	113.88291	115.3663	116.43644	121.51831	123.10327
1.007	408.40986	361.89774	140.44122	125.29388	134.68996	136.46793	142.62389	143.3318	107.39226	111.97103	214.3303	203.49483	89.47866	77.71101	108.68746	114.02767	115.5199	116.58559	121.67919	123.2556
1.008	407.96672	361.75489	140.22564	125.24262	134.87689	136.6323	142.8034	143.51666	107.55761	112.09089	214.39574	203.69754	89.56398	77.76791	108.85989	114.1696	115.67217	116.73325	121.83873	123.40703
1.009	407.50061	361.59291	140.001	125.18482	135.06232	136.79512	142.98301	143.70177	107.72203	112.20905	214.46186	203.89962	89.64915	77.82483	109.0308	114.3087	115.82309	116.8794	121.99685	123.55751
1.01	407.01089	361.41131	139.76721	125.12027	135.24625	136.95633	143.16257	143.88698	107.88552	112.3255	214.52869	204.10104	89.73408	77.88175	109.20021	114.445	115.97262	117.02405	122.15346	123.70697
1.011	406.49693	361.20966	139.52419	125.04874	135.42871	137.11593	143.34188	144.0721	108.04806	112.44019	214.59627	204.30177	89.81871	77.93866	109.36816	114.57857	116.12071	117.16722	122.30845	123.85533
1.012	405.95811	360.9875	139.27185	124.96999	135.60973	137.27389	143.52079	144.25694	108.20964	112.55312	214.66462	204.50177	89.90295	77.99554	109.53466	114.70947	116.2673	117.30891	122.46174	124.00254
1.013	405.39385	360.74442	139.01012	124.88381	135.78934	137.43021	143.69907	144.4413	108.37023	112.66424	214.73378	204.70101	89.98671	78.05239	109.69975	114.83781	116.41237	117.44915	122.61324	124.1485
1.014	404.80358	360.48	138.73892	124.78999	135.96758	137.58489	143.87652	144.62496	108.52982	112.77355	214.80376	204.89944	90.06993	78.10918	109.86348	114.96371	116.55585	117.58798	122.76286	124.29314
1.015	404.18672	360.19384	138.45821	124.68832	136.14447	137.73795	144.05293	144.80767	108.6884	112.88102	214.87458	205.09703	90.1525	78.16589	110.02587	115.08728	116.69771	117.72543	122.91056	124.43641
1.016	403.54275	359.88557	138.16793	124.57862	136.32007	137.88942	144.22803	144.98919	108.84595	112.98664	214.94624	205.29374	90.23436	78.2225	110.18696	115.20869	116.83791	117.86155	123.05626	124.57823
1.017	402.87115	359.55483	137.86802	124.46068	136.49439	138.03932	144.4016	145.16926	109.00245	113.09038	215.01875	205.48952	90.31541	78.27898	110.34681	115.3281	116.97643	117.9964	123.19994	124.71858
1.018	402.17141	359.20127	137.55847	124.33434	136.66747	138.1877	144.57335	145.3476	109.15789	113.19224	215.09212	205.68434	90.39557	78.33531	110.50544	115.44568	117.11325	118.13005	123.34159	124.8574
1.019	401.44307	358.82455	137.23923	124.1994	136.83933	138.3346	144.74302	145.52392	109.31224	113.2922	215.16633	205.87815	90.47475	78.39145	110.66289	115.5616	117.24839	118.26257	123.4812	124.9947
1.02	400.68566	358.42437	136.9103	124.05572	137.01001	138.48007	144.91031	145.69795	109.46549	113.39025	215.24138	206.0709	90.55287	78.44738	110.81921	115.67606	117.38185	118.39405	123.61881	125.13048
1.021	399.89876	358.00044	136.57164	123.90313	137.1795	138.62418	145.07491	145.86937	109.61762	113.48637	215.31726	206.26255	90.62984	78.50306	110.97443	115.78923	117.51367	118.52458	123.75446	125.26474
1.022	399.08195	357.55248	136.22327	123.74148	137.34783	138.76697	145.23652	146.0379	109.76862	113.58057	215.39394	206.45306	90.70556	78.55845	111.12857	115.90131	117.64391	118.65427	123.88822	125.39753
1.023	398.23486	357.08023	135.86518	123.57064	137.515	138.90851	145.3948	146.20324	109.91845	113.67284	215.47139	206.64236	90.77996	78.61353	111.28168	116.01248	117.77264	118.7832	124.0202	125.52891
1.024	397.35713	356.58346	135.49738	123.39047	137.68101	139.04885	145.54944	146.36509	110.0671	113.76317	215.54961	206.83042	90.85294	78.66825	111.43378	116.1229	117.89995	118.9115	124.15048	125.65894
1.025	396.44842	356.06196	135.1199	123.20085	137.84583	139.18804	145.7001	146.52315	110.21456	113.85155	215.62853	207.01718	90.92442	78.72257	111.5849	116.23275	118.02593	119.03927	124.27921	125.7877
1.026	395.50843	355.51552	134.73277	123.00168	138.00947	139.32611	145.84643	146.67714	110.36079	113.938	215.70814	207.20259	90.9943	78.77644	111.73506	116.34218	118.15072	119.16661	124.40652	125.9153
1.027	394.53687	354.94397	134.33601	122.79285	138.17189	139.4631	145.98811	146.82678	110.50578	114.0225	215.78839	207.3866	91.06251	78.82984	111.8843	116.45132	118.27445	119.29363	124.53255	126.04183
1.028	393.5335	354.34716	133.92968	122.57426	138.33307	139.59902	146.12479	146.9718	110.64951	114.10506	215.86922	207.56916	91.12895	78.8827	112.03262	116.5603	118.39725	119.42042	124.65747	126.16742
1.029	392.49809	353.72493	133.51384	122.34584	138.49296	139.73386	146.25616	147.11196	110.79195	114.18568	215.95058	207.7502	91.19354	78.93499	112.18006	116.66922	118.51929	119.54708	124.78144	126.29217
1.03	391.43044	353.07719	133.08853	122.10752	138.65154	139.86761	146.3819	147.247	110.93307	114.26436	216.03243	207.92968	91.25619	78.98665	112.32664	116.77818	118.6407	119.67369	124.90461	126.41622
1.031	390.33038	352.40384	132.65383	121.85923	138.80875	140.00023	146.50172	147.3767	111.07286	114.34112	216.11469	208.10753	91.31682	79.03764	112.47238	116.88724	118.76166	119.80031	125.02715	126.53967
1.032	389.19779	351.7048	132.20983	121.60092	138.96455	140.13165	146.61533	147.50086	111.21129	114.41596	216.19729	208.28369	91.37534	79.0879	112.61729	116.99646	118.88231	119.92699	125.1492	126.66265
1.033	388.03254	350.98002	131.7566	121.33255	139.11889	140.26179	146.72249	147.6193	111.34834	114.48888	216.28018	208.45812	91.43166	79.13739	112.7614	117.10587	119.00278	120.05379	125.27092	126.78525
1.034	386.83455	350.22948	131.29425	121.0541	139.2717	140.39055	146.82297	147.73183	111.48398	114.55989	216.36327	208.63074	91.48572	79.18604	112.90471	117.21548	119.12323	120.18071	125.39243	126.90758
1.035	385.60379	349.45315	130.82287	120.76553	139.42294	140.51778	146.91659	147.83833	111.61818	114.62901	216.44649	208.8015	91.53741	79.23382	113.04726	117.3253	119.24375	120.30777	125.51385	127.02972
1.036	384.34023	348.65106	130.34257	120.46684	139.57254	140.64336	147.00318	147.93867	111.75091	114.69624	216.52974	208.97033	91.58667	79.28065	113.18905	117.4353	119.36446	120.43495	125.63528	127.15175
1.037	383.04388	347.82324	129.85349	120.15804	139.72045	140.7671	147.08264	148.03275	111.88216	114.7616	216.61295	209.13718	91.63341	79.3265	113.33009	117.54547	119.48544	120.56224	125.75681	127.27371
1.038	381.71478	346.96974	129.35573	119.83913	139.86661	140.88881	147.15488	148.12049	112.01189	114.8251	216.69603	209.30197	91.67756	79.37129	113.4704	117.65576	119.60673	120.68958	125.8785	127.39565
1.039	380.35302	346.09065	128.84944	119.51014	140.01097	141.00831	147.21987	148.20184	112.14008	114.88676	216.77887	209.46465	91.71904	79.41498	113.60998	117.76611	119.72838	120.81691	126.00038	127.51758
1.04	378.95868	345.18605	128.33476	119.1711	140.15345	141.12537	147.27761	148.27677	112.26669	114.94657	216.86138	209.62515	91.75778	79.45751	113.74883	117.87648	119.85039	120.94416	126.12248	127.63949
1.041	377.53192	344.25608	127.81184	118.82205	140.294	141.23978	147.32817	148.34526	112.3917	115.00458	216.94345	209.7834	91.7937	79.49882	113.88696	117.9868	119.97274	121.07124	126.24479	127.76137
1.042	376.07289	343.30088	127.28083	118.46305	140.43258	141.35132	147.37163	148.40734	112.51507	115.06077	217.02499	209.93933	91.82674	79.53885	114.02437	118.097	120.09538	121.19805	126.36729	127.88316
1.043	374.5818	342.3206	126.7419	118.09416	140.5691	141.45977	147.40811	148.46301	112.63679	115.11518	217.10587	210.09289	91.85682	79.57754	114.16104	118.20702	120.21824	121.32449	126.48992	128.00481
1.044	373.05887	341.31544	126.19522	117.71545	140.70353	141.56492	147.43779	148.51234	112.75682	115.16782	217.186	210.244	91.88387	79.61484	114.29697	118.31679	120.34121	121.45042	126.61261	128.12622
1.045	371.50436	340.2856	125.64097	117.32702	140.8358	141.66656	147.46086	148.5554	112.87512	115.21871	217.26525	210.39259	91.90784	79.6507	114.43215	118.42626	120.46418	121.57574	126.73526	128.24729
1.046	369.91857	339.23131	125.07933	116.92895	140.96584	141.7645	147.47755	148.59225	112.99168	115.26785	217.34351	210.53859	91.92866	79.68504	114.56655	118.53536	120.587	121.7003	126.85775	128.3679
1.047	368.30182	338.15282	124.51048	116.52135	141.0936	141.85858	147.48811	148.623	113.10646	115.31528	217.42065	210.68195	91.94626	79.71782	114.70016	118.64404	120.7095	121.82398	126.97994	128.4879
1.048	366.65446	337.05039	123.93464	116.10434	141.21902	141.94864	147.49281	148.64777	113.21943	115.36101	217.49655	210.82258	91.9606	79.74898	114.83295	118.75224	120.83151	121.94664	127.10168	128.60714
1.049	364.97687	335.92432	123.35199	115.67803	141.34201	142.03455	147.49192	148.66666	113.33055	115.40504	217.57109	210.96042	91.97161	79.77846	114.96489	118.85994	120.95284	122.06816	127.22279	128.72545
1.05	363.26947	334.77492	122.76275	115.24257	141.46252	142.11622	147.48574	148.67981	113.43981	115.44742	217.64413	211.0954	91.97924	79.80621	115.09597	118.96708	121.07328	122.1884	127.34308	128.84265
1.051	361.5327	333.60251	122.16712	114.7981	141.58048	142.19356	147.47456	148.68736	113.54716	115.48814	217.71555	211.22744	91.98345	79.83217	115.22614	119.07363	121.19264	122.30725	127.46236	128.95854
1.052	359.76703	332.40746	121.56534	114.34477	141.69579	142.26653	147.45867	148.68946	113.65259	115.52722	217.78522	211.35649	91.98417	79.85628	115.35538	119.17956	121.31071	122.42458	127.58041	129.07294
1.053	357.97297	331.19012	120.95762	113.88274	141.80839	142.33512	147.43835	148.68626	113.75605	115.56469	217.85299	211.48246	91.98138	79.87851	115.48366	119.28484	121.42729	122.54029	127.69702	129.18565
1.054	356.15104	329.95089	120.34418	113.41218	141.91819	142.39931	147.41387	148.67791	113.85753	115.60056	217.91875	211.6053	91.97501	79.89879	115.61093	119.38943	121.54219	122.65425	127.81197	129.29646
1.055	354.3018	328.69018	119.72527	112.93327	142.02511	142.45915	147.38549	148.66458	113.95698	115.63485	217.98233	211.72493	91.96504	79.91707	115.73716	119.4933	121.65521	122.76638	127.92504	129.40517
1.056	352.42583	327.4084	119.10111	112.4462	142.12905	142.51469	147.35343	148.64642	114.05439	115.66757	218.04362	211.84127	91.95143	79.93331	115.86233	119.59641	121.76618	122.87658	128.036	129.5116
1.057	350.52375	326.10602	118.47195	111.95116	142.22994	142.56598	147.31792	148.62358	114.14971	115.69875	218.10247	211.95427	91.93414	79.94745	115.98639	119.6987	121.87494	122.98475	128.14464	129.61554
1.058	348.5962	324.78348	117.83803	111.44836	142.32767	142.61314	147.27913	148.59623	114.24294	115.72838	218.15874	212.06385	91.91313	79.95946	116.1093	119.80014	121.98136	123.09081	128.25076	129.71681
1.059	346.64384	323.44126	117.1996	110.93801	142.42217	142.65624	147.23723	148.5645	114.33403	115.7565	218.21229	212.16995	91.88839	79.96928	116.23104	119.90064	122.08529	123.19468	128.35414	129.81523
1.06	344.66737	322.07988	116.55691	110.42032	142.51334	142.69541	147.19236	148.52855	114.42296	115.78311	218.26297	212.2725	91.85989	79.97687	116.35157	120.00014	122.18663	123.29628	128.4546	129.91065
1.061	342.66748	320.69982	115.91021	109.89552	142.60112	142.73075	147.14464	148.4885	114.50971	115.80823	218.31065	212.37142	91.8276	79.9822	116.47085	120.09856	122.28528	123.39551	128.55197	130.0029
1.062	340.64493	319.30164	115.25975	109.36385	142.6854	142.76237	147.09414	148.44449	114.59424	115.83186	218.35519	212.46666	91.7915	79.98522	116.58885	120.19579	122.38118	123.49231	128.64607	130.09184
1.063	338.60047	317.88586	114.60579	108.82553	142.76614	142.79039	147.04093	148.39663	114.67654	115.85404	218.39644	212.55815	91.75158	79.98589	116.70552	120.29171	122.47426	123.58658	128.73676	130.17733
1.064	336.53488	316.45305	113.9486	108.28082	142.84325	142.8149	146.98506	148.34505	114.75658	115.87475	218.43425	212.64583	91.70782	79.98418	116.82083	120.38622	122.56447	123.67823	128.82391	130.25925
1.065	334.44897	315.00378	113.28842	107.72997	142.91668	142.836	146.92656	148.28983	114.83433	115.89403	218.4685	212.72962	91.66022	79.98006	116.93475	120.47916	122.65178	123.76718	128.90739	130.33751
1.066	332.34357	313.53865	112.62553	107.17322	142.98638	142.85375	146.86543	148.23108	114.90978	115.91186	218.49903	212.80947	91.60876	79.97349	117.04723	120.5704	122.73618	123.85332	128.98712	130.412
1.067	330.21951	312.05824	111.96018	106.61085	143.05231	142.86823	146.80169	148.16889	114.98291	115.92827	218.52571	212.88532	91.55345	79.96445	117.15822	120.65977	122.81764	123.93656	129.06301	130.48263
1.068	328.07766	310.56318	111.29264	106.04311	143.11442	142.87945	146.73532	148.10334	115.05369	115.94327	218.5484	212.9571	91.49427	79.95291	117.26769	120.74711	122.89616	124.01677	129.135	130.54934
1.069	325.91891	309.05409	110.62318	105.47028	143.1727	142.88746	146.66632	148.03451	115.1221	115.95685	218.56697	213.02476	91.43124	79.93884	117.37558	120.83223	122.97173	124.09385	129.20304	130.61206
1.07	323.74413	307.5316	109.95204	104.89262	143.22713	142.89223	146.59468	147.96248	115.18813	115.96903	218.58127	213.08824	91.36435	79.92223	117.48185	120.91496	123.04435	124.16768	129.2671	130.67074
1.071	321.55426	305.99638	109.2795	104.31043	143.27769	142.89376	146.5204	147.88732	115.25177	115.97982	218.59117	213.14748	91.29362	79.90305	117.58643	120.99511	123.11402	124.23814	129.32716	130.72532
1.072	319.35022	304.44907	108.60582	103.72397	143.32439	142.89199	146.44348	147.8091	115.31299	115.98921	218.59653	213.20242	91.21906	79.88128	117.68928	121.07248	123.18071	124.3051	129.38323	130.77579
1.073	317.13294	302.89034	107.93126	103.13354	143.36722	142.88688	146.36392	147.7279	115.37179	115.99721	218.59724	213.25302	91.14068	79.85692	117.79033	121.14688	123.24443	124.36844	129.43532	130.82209
1.074	314.90338	301.32088	107.25609	102.53942	143.40621	142.87833	146.28175	147.6438	115.42815	116.00382	218.59315	213.29922	91.0585	79.82995	117.88952	121.21811	123.30513	124.42803	129.48344	130.8642
1.075	312.66252	299.74137	106.58055	101.9419	143.44136	142.86628	146.19699	147.55687	115.48206	116.00904	218.58414	213.34096	90.97254	79.80036	117.9868	121.28599	123.3628	124.48376	129.52763	130.90211
1.076	310.41132	298.15251	105.90491	101.34127	143.47269	142.8506	146.10969	147.4672	115.53351	116.01288	218.57009	213.37821	90.88283	79.76814	118.0821	121.35033	123.41739	124.5355	129.56792	130.93579
1.077	308.15077	296.55499	105.22942	100.73783	143.50023	142.8312	146.0199	147.37487	115.5825	116.01533	218.55088	213.41092	90.78938	79.73329	118.17536	121.41094	123.46884	124.58314	129.60437	130.96522
1.078	305.88187	294.94953	104.55434	100.13187	143.52398	142.80797	145.9277	147.27997	115.62901	116.01639	218.52638	213.43904	90.69223	79.69581	118.26652	121.46765	123.51711	124.62658	129.637	130.99039
1.079	303.60561	293.33685	103.87991	99.52368	143.54399	142.78079	145.83315	147.18259	115.67305	116.01606	218.49648	213.46252	90.59142	79.6557	118.35552	121.5203	123.5621	124.66571	129.66588	131.01128
1.08	301.32301	291.71765	103.20639	98.91357	143.56026	142.74955	145.73636	147.08283	115.71462	116.01433	218.46108	213.48133	90.48697	79.61297	118.44231	121.56871	123.60375	124.70046	129.69105	131.02789
1.081	299.03508	290.09267	102.53402	98.30182	143.57282	142.71415	145.6374	146.98079	115.7537	116.0112	218.42005	213.49543	90.37893	79.56761	118.52685	121.61276	123.64197	124.73075	129.71254	131.0402
1.082	296.74283	288.46264	101.86304	97.68874	143.58168	142.67449	145.53639	146.87657	115.79031	116.00667	218.37329	213.50478	90.26734	79.51965	118.60909	121.6523	123.67665	124.75652	129.73041	131.0482
1.083	294.44729	286.82829	101.19369	97.07461	143.58685	142.63048	145.43344	146.77026	115.82444	116.00073	218.3207	213.50935	90.15223	79.46908	118.68898	121.68722	123.7077	124.77771	129.74467	131.05189
1.084	292.14948	285.19035	100.5262	96.45975	143.58833	142.58207	145.32864	146.66196	115.8561	115.99336	218.26219	213.50911	90.03366	79.41593	118.76651	121.7174	123.73501	124.79429	129.75536	131.05124
1.085	289.85042	283.54956	99.86081	95.84443	143.58614	142.52919	145.2221	146.55177	115.88529	115.98456	218.19766	213.50402	89.91168	79.36021	118.84164	121.74277	123.75847	124.80624	129.76249	131.04626
1.086	287.55113	281.90665	99.19774	95.22895	143.58025	142.47179	145.11393	146.43978	115.91203	115.97433	218.12701	213.49406	89.78634	79.30194	118.91435	121.76323	123.77796	124.81355	129.76606	131.03694
1.087	285.25262	280.26237	98.53722	94.61361	143.57068	142.40987	145.00421	146.32607	115.93632	115.96264	218.05017	213.4792	89.65768	79.24114	118.98462	121.77872	123.79339	124.81622	129.76608	131.02328
1.088	282.95593	278.61746	97.87946	93.99869	143.55739	142.34341	144.89304	146.21072	115.95817	115.94949	217.96704	213.45943	89.52578	79.17784	119.05245	121.78919	123.80465	124.81429	129.76252	131.00526
1.089	280.66206	276.97265	97.22468	93.38447	143.54038	142.27243	144.78049	146.09379	115.97761	115.93487	217.87756	213.43471	89.39068	79.11207	119.11781	121.79461	123.81162	124.80776	129.75536	130.9829
1.09	278.37201	275.32867	96.57309	92.77124	143.51961	142.19695	144.66661	145.97535	115.99463	115.91877	217.78165	213.40505	89.25245	79.04385	119.18071	121.79495	123.81422	124.7967	129.74458	130.95619
1.091	276.08679	273.68627	95.92489	92.15929	143.49507	142.11702	144.55145	145.85544	116.00926	115.90116	217.67924	213.37041	89.11115	78.97322	119.24111	121.79018	123.81235	124.78116	129.73011	130.92513
1.092	273.8074	272.04617	95.28028	91.54888	143.46672	142.0327	144.43503	145.73409	116.02153	115.88203	217.57027	213.33079	88.96684	78.9002	119.29902	121.78031	123.80593	124.76119	129.71192	130.88975
1.093	271.53482	270.4091	94.63946	90.9403	143.43453	141.94407	144.31735	145.61131	116.03144	115.86138	217.45469	213.28618	88.81961	78.82484	119.35442	121.76534	123.79488	124.73687	129.68994	130.85005
1.094	269.27002	268.77578	94.00261	90.33381	143.39848	141.8512	144.19841	145.48711	116.03902	115.83918	217.33243	213.23657	88.6695	78.74718	119.40728	121.74527	123.77916	124.70828	129.66411	130.80604
1.095	267.01398	267.14693	93.36992	89.72967	143.35853	141.75418	144.07816	145.36148	116.0443	115.81542	217.20345	213.18196	88.51661	78.66725	119.45757	121.72013	123.75869	124.67551	129.63435	130.75775
1.096	264.76763	265.52327	92.74157	89.12815	143.31467	141.65312	143.95655	145.23437	116.0473	115.79008	217.06771	213.12234	88.36099	78.58509	119.50525	121.68993	123.73345	124.63863	129.60059	130.7052
1.097	262.53194	263.9055	92.11773	88.5295	143.26686	141.54812	143.83349	145.10575	116.04805	115.76314	216.92517	213.05773	88.20273	78.50076	119.55029	121.65471	123.70341	124.59775	129.56277	130.64841
1.098	260.30782	262.29432	91.49857	87.93398	143.2151	141.43928	143.7089	144.97556	116.04657	115.73458	216.77581	212.98812	88.0419	78.4143	119.59263	121.61449	123.66855	124.55294	129.5208	130.58741
1.099	258.09618	260.69043	90.88425	87.34182	143.15936	141.32671	143.58265	144.84371	116.04291	115.7044	216.61958	212.91352	87.87858	78.32575	119.6322	121.56931	123.62888	124.5043	129.47461	130.52224
1.1	255.89794	259.09451	90.27492	86.75328	143.09964	141.21052	143.45461	144.71012	116.03708	115.67256	216.45648	212.83394	87.71285	78.23517	119.66895	121.5192	123.58441	124.45191	129.42415	130.45291
1.101	253.71395	257.50723	89.67074	86.16858	143.03595	141.0908	143.32464	144.57468	116.02913	115.63905	216.28648	212.74939	87.54479	78.14261	119.70279	121.46421	123.53517	124.39585	129.36935	130.37947
1.102	251.5451	255.92926	89.07185	85.58796	142.96828	140.96765	143.19257	144.43729	116.01909	115.60385	216.10959	212.65989	87.37449	78.04812	119.73364	121.40438	123.48119	124.33621	129.31015	130.30195
1.103	249.39222	254.36126	88.47839	85.01163	142.89664	140.84116	143.05824	144.29782	116.00699	115.56695	215.92578	212.56546	87.20203	77.95175	119.76141	121.33975	123.42253	124.27305	129.24651	130.22038
1.104	247.25614	252.80388	87.89049	84.43982	142.82107	140.71141	142.92149	144.15615	115.99288	115.52831	215.73508	212.46611	87.0275	77.85357	119.78601	121.27037	123.35925	124.20644	129.17839	130.13481
1.105	245.13766	251.25775	87.30827	83.87273	142.74159	140.57849	142.78214	144.01215	115.9768	115.48793	215.53747	212.36188	86.85097	77.75362	119.80735	121.19628	123.29142	124.13644	129.10578	130.04525
1.106	243.03758	249.72349	86.73187	83.31058	142.65823	140.44245	142.64002	143.8657	115.95877	115.44579	215.33299	212.25279	86.67254	77.65198	119.82533	121.11755	123.21913	124.06309	129.02864	129.95174
1.107	240.95666	248.20172	86.16139	82.75354	142.57103	140.30335	142.49498	143.71667	115.93886	115.40186	215.12164	212.13887	86.4923	77.54869	119.83985	121.03423	123.14245	123.98646	128.94699	129.85433
1.108	238.89563	246.69304	85.59694	82.20182	142.48004	140.16126	142.34688	143.56494	115.91709	115.35613	214.90345	212.02015	86.31033	77.44382	119.85084	120.94637	123.0615	123.90657	128.86082	129.75304
1.109	236.85521	245.19804	85.03863	81.6556	142.38532	140.01622	142.19557	143.4104	115.89352	115.30858	214.67846	211.89666	86.12673	77.33743	119.85819	120.85404	122.97636	123.82345	128.77015	129.6479
1.11	234.83611	243.71728	84.48656	81.11506	142.28693	139.86825	142.04094	143.25295	115.86819	115.2592	214.4467	211.76845	85.94158	77.22959	119.86182	120.7573	122.88713	123.73714	128.67502	129.53894
1.111	232.83898	242.25132	83.94081	80.58035	142.18493	139.71741	141.8829	143.09249	115.84115	115.20795	214.20821	211.63555	85.75498	77.12035	119.86168	120.65623	122.79393	123.64766	128.57545	129.42621
1.112	230.86449	240.80072	83.40148	80.05166	142.0794	139.5637	141.72138	142.92895	115.81244	115.15484	213.96305	211.49801	85.56701	77.00978	119.85768	120.55088	122.69685	123.55501	128.47151	129.30973
1.113	228.91324	239.366	82.86864	79.52912	141.97041	139.40715	141.55633	142.76226	115.78211	115.09984	213.71126	211.35588	85.37778	76.89795	119.84979	120.44134	122.596	123.45921	128.36324	129.18954
1.114	226.98584	237.94767	82.34237	79.01289	141.85804	139.24778	141.38773	142.59237	115.75021	115.04293	213.4529	211.20919	85.18736	76.78491	119.83796	120.32769	122.49148	123.36026	128.25072	129.06567
1.115	225.08284	236.54623	81.82274	78.50311	141.74238	139.08561	141.21559	142.41927	115.71679	114.98411	213.18805	211.05801	84.99585	76.67075	119.82216	120.21001	122.38339	123.25817	128.13401	128.93817
1.116	223.2048	235.16218	81.30981	77.99991	141.62351	138.92063	141.03993	142.24293	115.6819	114.92335	212.91677	210.90238	84.80334	76.55551	119.80238	120.08839	122.27183	123.15293	128.01319	128.80707
1.117	221.35223	233.79596	80.80365	77.50341	141.50153	138.75286	140.86082	142.06335	115.64558	114.86065	212.63914	210.74236	84.60993	76.43927	119.77861	119.96291	122.1569	123.04454	127.88835	128.67242
1.118	219.52561	232.44804	80.3043	77.01373	141.37653	138.58229	140.67834	141.88058	115.6079	114.79599	212.35524	210.57801	84.4157	76.3221	119.75088	119.83367	122.03869	122.933	127.75957	128.53426
1.119	217.72541	231.11884	79.81182	76.53098	141.2486	138.40895	140.49259	141.69464	115.5689	114.72937	212.06516	210.40938	84.22074	76.20405	119.71919	119.70077	121.9173	122.81829	127.62695	128.39266
1.12	215.95205	229.80878	79.32625	76.05527	141.11784	138.23282	140.30371	141.50561	115.52864	114.66076	211.76899	210.23655	84.02515	76.0852	119.6836	119.5643	121.79282	122.70041	127.49059	128.24766
1.121	214.20595	228.51826	78.84763	75.58668	140.98434	138.05391	140.11182	141.31355	115.48715	114.59017	211.46683	210.05958	83.82902	75.96561	119.64414	119.42438	121.66533	122.57935	127.35058	128.09932
1.122	212.48747	227.24765	78.37599	75.1253	140.84821	137.87222	139.91711	141.11856	115.44451	114.51759	211.15879	209.87853	83.63244	75.84534	119.60089	119.28111	121.53495	122.4551	127.20702	127.9477
1.123	210.79696	225.99732	77.91136	74.67122	140.70953	137.68777	139.71973	140.92076	115.40075	114.44301	210.84497	209.69347	83.43549	75.72447	119.55389	119.1346	121.40176	122.32766	127.06002	127.79288
1.124	209.13475	224.76761	77.45377	74.22451	140.5684	137.50056	139.51988	140.72027	115.35594	114.36642	210.52549	209.50448	83.23826	75.60304	119.50323	118.98497	121.26586	122.19704	126.90968	127.63491
1.125	207.50111	223.55885	77.00324	73.78523	140.4249	137.3106	139.31775	140.51723	115.31011	114.28783	210.20046	209.31162	83.04084	75.48114	119.44899	118.83233	121.12735	122.06322	126.75609	127.47389
1.126	205.89632	222.37133	76.55978	73.35343	140.27913	137.11792	139.11352	140.31178	115.26333	114.20722	209.87001	209.11498	82.84332	75.35882	119.39124	118.6768	120.98633	121.92623	126.59937	127.30987
1.127	204.32061	221.20535	76.1234	72.92918	140.13115	136.92254	138.90741	140.10409	115.21565	114.12461	209.53426	208.91462	82.64578	75.23614	119.33007	118.5185	120.84291	121.78606	126.4396	127.14294
1.128	202.77417	220.06117	75.69412	72.51252	139.98104	136.7245	138.69959	139.89431	115.16711	114.03999	209.19335	208.71064	82.4483	75.11317	119.26556	118.35755	120.6972	121.64274	126.2769	126.97317
1.129	201.25719	218.93904	75.27194	72.10347	139.82888	136.52383	138.49027	139.68263	115.11777	113.95336	208.84741	208.5031	82.25098	74.98997	119.19779	118.19408	120.54931	121.49628	126.11135	126.80066
1.13	199.76981	217.8392	74.85686	71.70208	139.67472	136.32059	138.27962	139.4692	115.06767	113.86473	208.49658	208.29209	82.05389	74.86659	119.12682	118.0282	120.39933	121.34672	125.94304	126.62546
1.131	198.31215	216.76184	74.44887	71.30836	139.51862	136.11483	138.06781	139.2542	115.01687	113.77411	208.14102	208.0777	81.8571	74.74309	119.05274	117.86003	120.24738	121.19409	125.77208	126.44767
1.132	196.88432	215.70716	74.04797	70.92233	139.36062	135.90664	137.85502	139.0378	114.96541	113.6815	207.78086	207.86001	81.66071	74.61954	118.97559	117.6897	120.09357	121.03844	125.59854	126.26735
1.133	195.48636	214.67534	73.65415	70.54401	139.20077	135.69609	137.6414	138.82016	114.91334	113.58692	207.41625	207.6391	81.46479	74.49599	118.89544	117.51731	119.93798	120.8798	125.42251	126.08459
1.134	194.11833	213.66652	73.26739	70.1734	139.03911	135.48328	137.42709	138.60144	114.8607	113.49037	207.04736	207.41507	81.26942	74.37249	118.81233	117.34297	119.78072	120.71823	125.24407	125.89944
1.135	192.78023	212.68083	72.88769	69.81049	138.87567	135.2683	137.21221	138.38179	114.80756	113.39186	206.67435	207.188	81.07466	74.2491	118.7263	117.16678	119.62186	120.55378	125.0633	125.71199
1.136	191.47205	211.71839	72.51501	69.45528	138.71047	135.05129	136.9969	138.16135	114.75394	113.29143	206.29736	206.95798	80.8806	74.12587	118.63738	116.98885	119.46148	120.38653	124.88028	125.52229
1.137	190.19374	210.7793	72.14934	69.10775	138.54353	134.83235	136.78125	137.94024	114.69989	113.18907	205.91658	206.72511	80.6873	74.00286	118.5456	116.80925	119.29964	120.21653	124.69507	125.3304
1.138	188.94525	209.86362	71.79065	68.7679	138.37489	134.61161	136.56537	137.71859	114.64546	113.08482	205.53216	206.48948	80.49483	73.8801	118.45096	116.62808	119.13639	120.04385	124.50775	125.13637
1.139	187.72649	208.97142	71.43892	68.43568	138.20454	134.38922	136.34934	137.49651	114.59069	112.97868	205.14428	206.25118	80.30327	73.75766	118.3535	116.4454	118.97177	119.86858	124.31838	124.94027
1.14	186.53733	208.10273	71.09412	68.11108	138.03253	134.16532	136.13324	137.27409	114.53561	112.8707	204.75311	206.0103	80.11267	73.63557	118.2532	116.26129	118.80578	119.69077	124.12704	124.74214
1.141	185.37765	207.25756	70.7562	67.79406	137.85887	133.94004	135.91715	137.05143	114.48027	112.76088	204.35882	205.76695	79.92311	73.51388	118.15009	116.07579	118.63844	119.51052	123.93378	124.54203
1.142	184.24729	206.43593	70.42515	67.48457	137.68357	133.71354	135.70114	136.82861	114.42471	112.64927	203.9616	205.52121	79.73463	73.39264	118.04417	115.88895	118.46974	119.32789	123.73866	124.33998
1.143	183.14605	205.6378	70.10092	67.18259	137.50669	133.48595	135.48526	136.6057	114.36895	112.53588	203.56161	205.27319	79.54731	73.27188	117.93545	115.70083	118.29964	119.14298	123.54174	124.13604
1.144	182.07374	204.86315	69.78348	66.88805	137.32824	133.25742	135.26958	136.38278	114.31304	112.42075	203.15905	205.02298	79.3612	73.15165	117.82393	115.51144	118.12811	118.95585	123.34309	123.93026
1.145	181.03014	204.11192	69.47278	66.60091	137.14827	133.02808	135.05415	136.1599	114.25702	112.30391	202.75409	204.77067	79.17635	73.03198	117.70962	115.32082	117.95509	118.76658	123.14276	123.72267
1.146	180.01499	203.38404	69.16878	66.3211	136.96683	132.79806	134.83902	135.93714	114.2009	112.18539	202.34691	204.51637	78.99283	72.91291	117.59254	115.12899	117.78053	118.57526	122.9408	123.51334
1.147	179.02804	202.67943	68.87145	66.04858	136.78397	132.56749	134.62424	135.71455	114.14472	112.06524	201.93771	204.26018	78.81067	72.79448	117.47271	114.93597	117.60434	118.38196	122.73728	123.3023
1.148	178.069	201.99796	68.58073	65.78328	136.59976	132.33648	134.40987	135.49219	114.08852	111.9435	201.52666	204.00219	78.62993	72.67672	117.35016	114.74177	117.42646	118.18675	122.53224	123.0896
1.149	177.13758	201.33953	68.29658	65.52512	136.41428	132.10514	134.19593	135.27012	114.03231	111.82019	201.11395	203.74249	78.45066	72.55965	117.2249	114.54639	117.24679	117.98971	122.32573	122.87532
1.15	176.23345	200.70399	68.01896	65.27404	136.22761	131.87355	133.98248	135.04839	113.97613	111.69537	200.69976	203.4812	78.2729	72.44332	117.09698	114.34984	117.06528	117.7909	122.11783	122.6595
1.151	175.35629	200.09119	67.74781	65.02997	136.03982	131.6418	133.76955	134.82706	113.91999	111.56908	200.28429	203.21841	78.09669	72.32774	116.96643	114.15213	116.88183	117.5904	121.90857	122.44221
1.152	174.50574	199.50095	67.48309	64.79284	135.85102	131.40996	133.55717	134.60619	113.86392	111.44137	199.86771	202.95422	77.92208	72.21293	116.8333	113.95325	116.69639	117.38828	121.69803	122.22353
1.153	173.68144	198.93311	67.22474	64.56255	135.6613	131.1781	133.34535	134.38582	113.80794	111.31227	199.45022	202.68872	77.74909	72.09893	116.69764	113.75321	116.50889	117.18459	121.48626	122.00353
1.154	172.88303	198.38744	66.97273	64.33904	135.47077	130.94625	133.13413	134.16602	113.75206	111.18186	199.032	202.42201	77.57777	71.98576	116.5595	113.55201	116.3193	116.97941	121.27333	121.78229
1.155	172.1101	197.86375	66.72698	64.12222	135.27952	130.71447	132.92351	133.94681	113.69631	111.05016	198.61323	202.1542	77.40815	71.87343	116.41895	113.34964	116.12759	116.77279	121.05931	121.5599
1.156	171.36226	197.36179	66.48746	63.91201	135.08765	130.48277	132.7135	133.72826	113.6407	110.91724	198.19409	201.88538	77.24025	71.76196	116.27603	113.14612	115.93375	116.56482	120.84427	121.33645
1.157	170.63911	196.88134	66.25411	63.70832	134.89527	130.25118	132.50409	133.51039	113.58524	110.78316	197.77478	201.61564	77.07412	71.65137	116.13082	112.94143	115.73779	116.35554	120.62831	121.11204
1.158	169.94022	196.42213	66.02687	63.51106	134.70245	130.01971	132.29527	133.29323	113.52994	110.64795	197.35546	201.34509	76.90976	71.54167	115.98338	112.73558	115.53975	116.14503	120.41149	120.88676
1.159	169.26516	195.9839	65.80569	63.32015	134.5093	129.78837	132.08702	133.0768	113.47482	110.5117	196.93633	201.07382	76.74722	71.43287	115.83378	112.52858	115.33969	115.93336	120.19391	120.66071
1.16	168.61349	195.56637	65.59053	63.13549	134.31588	129.55715	131.87931	132.86112	113.41987	110.37444	196.51755	200.80192	76.5865	71.32499	115.68209	112.32043	115.13767	115.72061	119.97567	120.43399
1.161	167.98478	195.16925	65.38131	62.95699	134.12226	129.32606	131.67212	132.64619	113.36511	110.23624	196.09931	200.5295	76.42763	71.21803	115.52836	112.11114	114.93382	115.50684	119.75686	120.20671
1.162	167.37858	194.79224	65.178	62.78458	133.92849	129.09509	131.4654	132.43198	113.31053	110.09717	195.68178	200.25664	76.27062	71.112	115.37268	111.90071	114.72825	115.29215	119.53758	119.97896
1.163	166.79443	194.43502	64.98053	62.61814	133.73461	128.86423	131.25911	132.21849	113.25615	109.95728	195.26512	199.98343	76.11549	71.00691	115.21509	111.68917	114.52109	115.07661	119.31794	119.75085
1.164	166.23187	194.09728	64.78885	62.45759	133.54066	128.63348	131.0532	132.00568	113.20196	109.81663	194.84952	199.70998	75.96225	70.90275	115.05567	111.47652	114.31251	114.86031	119.09803	119.52246
1.165	165.69044	193.77869	64.60291	62.30284	133.34665	128.40284	130.84763	131.7935	113.14795	109.6753	194.43514	199.43637	75.81091	70.79953	114.89446	111.2628	114.10268	114.64334	118.87795	119.29389
1.166	165.16968	193.47889	64.42265	62.1538	133.15258	128.17231	130.64235	131.58189	113.09413	109.53334	194.02213	199.16269	75.66147	70.69725	114.73153	111.04803	113.89177	114.42579	118.6578	119.06523
1.167	164.66913	193.19756	64.24801	62.01036	132.95844	127.9419	130.43732	131.37077	113.04049	109.39082	193.61067	198.88904	75.51396	70.5959	114.56694	110.83224	113.67997	114.20776	118.43767	118.83655
1.168	164.18832	192.93432	64.07894	61.87245	132.76422	127.71162	130.23247	131.16008	112.98703	109.24781	193.20091	198.61549	75.36836	70.49549	114.40072	110.61548	113.46748	113.98933	118.21763	118.60794
1.169	163.72678	192.68882	63.91538	61.73997	132.56987	127.4815	130.02777	130.94972	112.93372	109.10437	192.793	198.34214	75.22468	70.396	114.23292	110.3978	113.25446	113.77062	117.99775	118.37946
1.17	163.28405	192.46068	63.75729	61.61282	132.37537	127.25156	129.82318	130.73958	112.88058	108.96057	192.3871	198.06908	75.08291	70.29744	114.0636	110.17924	113.04111	113.5517	117.77811	118.15117
1.171	162.85967	192.24954	63.6046	61.49093	132.18067	127.02184	129.61865	130.52956	112.82757	108.81648	191.98336	197.79638	74.94307	70.19979	113.89278	109.95988	112.8276	113.33267	117.55874	117.92314
1.172	162.45318	192.055	63.45726	61.37419	131.98572	126.79238	129.41414	130.31956	112.77469	108.67216	191.58192	197.52414	74.80514	70.10305	113.72051	109.73978	112.61407	113.11363	117.33968	117.69541
1.173	162.06413	191.87669	63.31522	61.26252	131.79048	126.56324	129.20962	130.10947	112.72192	108.52769	191.18291	197.25243	74.66911	70.0072	113.54683	109.51902	112.40068	112.89465	117.12095	117.46803
1.174	161.69207	191.71421	63.17842	61.15583	131.5949	126.33447	129.00507	129.89916	112.66925	108.38313	190.78648	196.98133	74.53498	69.91223	113.37178	109.29769	112.18755	112.67582	116.90257	117.24103
1.175	161.33655	191.56717	63.04681	61.05404	131.39893	126.10614	128.80044	129.68854	112.61666	108.23855	190.39276	196.71093	74.40274	69.81814	113.19539	109.07588	111.97477	112.45722	116.68452	117.01446
1.176	160.99714	191.43518	62.92033	60.95705	131.20254	125.87831	128.59572	129.4775	112.56412	108.09401	190.00188	196.4413	74.27238	69.7249	113.0177	108.85369	111.76245	112.23891	116.46679	116.78834
1.177	160.6734	191.31782	62.79893	60.8648	131.00569	125.65106	128.39088	129.26594	112.51163	107.9496	189.61395	196.17252	74.14388	69.63249	112.83876	108.63123	111.55063	112.02097	116.24935	116.5627
1.178	160.36491	191.2147	62.68257	60.77718	130.80835	125.42447	128.18588	129.05377	112.45914	107.80536	189.22911	195.90467	74.01724	69.54091	112.6586	108.4086	111.33936	111.80345	116.03217	116.33755
1.179	160.07126	191.12541	62.57117	60.69413	130.6105	125.19861	127.98071	128.84093	112.40664	107.66138	188.84746	195.63781	73.89242	69.45014	112.47728	108.18591	111.12866	111.58641	115.8152	116.11293
1.18	159.79203	191.04956	62.4647	60.61555	130.41215	124.97356	127.77533	128.62733	112.35411	107.51772	188.46912	195.37203	73.76943	69.36016	112.29483	107.96329	110.91853	111.3699	115.59838	115.88884
1.181	159.52683	190.98673	62.3631	60.54138	130.21329	124.7494	127.56972	128.41295	112.30152	107.37444	188.09419	195.10738	73.64823	69.27094	112.11132	107.74084	110.70896	111.15395	115.38167	115.66532
1.182	159.27528	190.93652	62.26631	60.47154	130.01394	124.52619	127.36383	128.19772	112.24883	107.23162	187.72277	194.84394	73.52881	69.18248	111.9268	107.51867	110.49992	110.93862	115.16502	115.44236
1.183	159.03698	190.89852	62.17429	60.40594	129.81412	124.304	127.15764	127.98164	112.19603	107.08931	187.35497	194.58178	73.41115	69.09474	111.74133	107.29691	110.29137	110.72392	114.94836	115.21999
1.184	158.81159	190.87233	62.08698	60.34452	129.61386	124.0829	126.95111	127.76468	112.14308	106.94757	186.99086	194.32096	73.29522	69.00771	111.55497	107.07567	110.08326	110.50988	114.73166	114.99824
1.185	158.59874	190.85756	62.00432	60.28721	129.41321	123.86293	126.74418	127.54686	112.08995	106.80649	186.63055	194.06154	73.18101	68.92137	111.36779	106.85504	109.87555	110.29654	114.51487	114.77712
1.186	158.39808	190.85379	61.92628	60.23393	129.2122	123.64414	126.5368	127.3282	112.03661	106.6661	186.2741	193.80359	73.06848	68.83569	111.17985	106.63513	109.66818	110.0839	114.29796	114.55666
1.187	158.2093	190.86063	61.8528	60.18462	129.0109	123.42656	126.32894	127.10871	111.98303	106.52648	185.9216	193.54717	72.95761	68.75065	110.99121	106.41604	109.46111	109.87197	114.08091	114.33688
1.188	158.03207	190.87769	61.78381	60.13921	128.80935	123.21021	126.12053	126.88844	111.92916	106.38769	185.57312	193.29234	72.84838	68.66623	110.80195	106.19786	109.2543	109.66077	113.86373	114.11781
1.189	157.86609	190.90458	61.71929	60.09763	128.60763	122.9951	125.91152	126.66744	111.87499	106.24979	185.22873	193.03915	72.74076	68.58241	110.61214	105.98066	109.04771	109.4503	113.64642	113.89949
1.19	157.71106	190.94091	61.65916	60.05982	128.40579	122.78122	125.70185	126.44576	111.82047	106.11282	184.88848	192.78765	72.63472	68.49916	110.42183	105.76453	108.84132	109.24057	113.42901	113.68194
1.191	157.5667	190.9863	61.60339	60.02573	128.20389	122.56856	125.49148	126.22347	111.76557	105.97686	184.55244	192.53791	72.53023	68.41645	110.23109	105.54951	108.63513	109.03158	113.21155	113.46521
1.192	157.43276	191.04037	61.55191	59.99528	128.00199	122.35709	125.28036	126.00064	111.71025	105.84194	184.22066	192.28997	72.42727	68.33427	110.03997	105.33568	108.42915	108.82333	112.9941	113.24934
1.193	157.30899	191.10275	61.50469	59.96841	127.80015	122.14676	125.06844	125.77734	111.65448	105.70813	183.89319	192.04388	72.32581	68.25259	109.84853	105.12306	108.22341	108.61581	112.77675	113.03436
1.194	157.19514	191.17308	61.46167	59.94509	127.5984	121.93753	124.85571	125.55365	111.59821	105.57548	183.57007	191.79969	72.22581	68.17139	109.65681	104.9117	108.01795	108.40904	112.55958	112.82031
1.195	157.09099	191.25098	61.42279	59.92524	127.3968	121.72932	124.64213	125.32964	111.54142	105.44402	183.25133	191.55745	72.12725	68.09064	109.46486	104.70162	107.81282	108.20301	112.34271	112.60723
1.196	156.99634	191.33612	61.388	59.90881	127.19539	121.52206	124.42771	125.10539	111.48406	105.31383	182.93701	191.3172	72.0301	68.01033	109.27272	104.49283	107.60811	107.99773	112.12626	112.39516
1.197	156.91099	191.42814	61.35727	59.89575	126.99418	121.31568	124.21245	124.88098	111.4261	105.18493	182.62713	191.07899	71.93433	67.93042	109.08041	104.28533	107.40391	107.79321	111.91036	112.18415
1.198	156.83476	191.5267	61.33053	59.88602	126.7932	121.11009	123.99638	124.65648	111.36749	105.05736	182.32173	190.84285	71.8399	67.8509	108.88797	104.07913	107.2003	107.58947	111.69516	111.97421
1.199	156.7675	191.63147	61.30773	59.87955	126.59245	120.90519	123.77955	124.43196	111.30821	104.93119	182.02082	190.60882	71.7468	67.77174	108.69541	103.87421	106.99741	107.38652	111.48078	111.76538
1.2	156.70903	191.74212	61.28882	59.87631	126.39196	120.7009	123.56201	124.2075	111.2482	104.80643	181.72441	190.37694	71.65498	67.69292	108.50275	103.67056	106.79533	107.18439	111.26738	111.55768
1.201	156.65924	191.85835	61.27375	59.87624	126.1917	120.49712	123.34384	123.98314	111.18744	104.68313	181.43251	190.14725	71.56442	67.61443	108.31001	103.46815	106.59419	106.9831	111.05508	111.35114
1.202	156.618	191.97983	61.26248	59.8793	125.99167	120.29376	123.12514	123.75896	111.12589	104.56133	181.14512	189.91978	71.4751	67.53623	108.11719	103.26695	106.3941	106.78268	110.84402	111.14576
1.203	156.5852	192.10627	61.25494	59.88544	125.79185	120.09074	122.90602	123.53499	111.06351	104.44105	180.86226	189.69455	71.38697	67.45832	107.9243	103.06695	106.19515	106.58317	110.63432	110.94155
1.204	156.56074	192.23738	61.25109	59.89462	125.59222	119.88798	122.68659	123.31129	111.00025	104.32233	180.58391	189.47161	71.30002	67.38067	107.73136	102.8681	105.99744	106.38461	110.42607	110.7385
1.205	156.54453	192.37288	61.25087	59.9068	125.39276	119.6854	122.467	123.08789	110.9361	104.2052	180.31006	189.25098	71.21421	67.30327	107.53836	102.67039	105.80106	106.18703	110.21937	110.53662
1.206	156.53652	192.51248	61.25423	59.92193	125.19343	119.48293	122.24737	122.86483	110.871	104.08968	180.04071	189.03269	71.12952	67.22609	107.34534	102.47379	105.60606	105.99048	110.01429	110.33588
1.207	156.53665	192.65593	61.26113	59.93998	124.99421	119.28053	122.02786	122.64211	110.80492	103.9758	179.77584	188.81675	71.04592	67.14913	107.15228	102.27828	105.41249	105.79498	109.81086	110.13626
1.208	156.54486	192.80297	61.2715	59.9609	124.79505	119.07812	121.8086	122.41977	110.73783	103.86357	179.51542	188.6032	70.96338	67.07236	106.95922	102.08383	105.22039	105.60057	109.60912	109.93773
1.209	156.56113	192.95336	61.2853	59.98465	124.59595	118.87569	121.58974	122.1978	110.66969	103.75302	179.25944	188.39206	70.88188	66.99577	106.76616	101.89044	105.02975	105.40728	109.40907	109.74025
1.21	156.58543	193.10685	61.30247	60.01119	124.39685	118.67319	121.37141	121.97619	110.60047	103.64416	179.00787	188.18333	70.80139	66.91935	106.57314	101.69809	104.84056	105.21512	109.21069	109.54377
1.211	156.61776	193.26323	61.32297	60.04049	124.19775	118.4706	121.15373	121.75496	110.53013	103.53701	178.76067	187.97705	70.72189	66.84308	106.38019	101.50679	104.65278	105.02411	109.01394	109.34826
1.212	156.65811	193.42227	61.34673	60.07251	123.9986	118.26791	120.9368	121.53406	110.45864	103.43157	178.51782	187.77323	70.64336	66.76695	106.18733	101.31654	104.46636	104.83425	108.81878	109.15365
1.213	156.7065	193.58376	61.3737	60.1072	123.7994	118.06512	120.72071	121.31349	110.38597	103.32787	178.27927	187.57188	70.56576	66.69096	105.9946	101.12734	104.28122	104.64552	108.62511	108.95989
1.214	156.76295	193.74752	61.40383	60.14453	123.60011	117.86222	120.50553	121.0932	110.31209	103.22589	178.04498	187.37302	70.48909	66.6151	105.80204	100.9392	104.09727	104.4579	108.43286	108.76691
1.215	156.82748	193.91334	61.43707	60.18447	123.40074	117.65921	120.29131	120.87317	110.23697	103.12566	177.81492	187.17666	70.41332	66.53935	105.6097	100.75213	103.9144	104.27136	108.24192	108.57467
1.216	156.90014	194.08106	61.47336	60.22696	123.20126	117.45613	120.07808	120.65336	110.16058	103.02717	177.58903	186.9828	70.33843	66.46371	105.41763	100.56615	103.7325	104.08586	108.05218	108.38308
1.217	156.98097	194.25049	61.51265	60.27199	123.00168	117.25297	119.86582	120.43371	110.08289	102.93042	177.36726	186.79145	70.2644	66.38818	105.22587	100.38127	103.55144	103.90132	107.86352	108.19209
1.218	157.07002	194.42149	61.55488	60.3195	122.80197	117.04976	119.65453	120.21419	110.00388	102.8354	177.14957	186.60263	70.19121	66.31274	105.03446	100.1975	103.3711	103.71768	107.67581	108.00164
1.219	157.16736	194.59391	61.6	60.36947	122.60216	116.84653	119.44414	119.99473	109.92351	102.74212	176.9359	186.41633	70.11885	66.23741	104.84347	100.01483	103.19135	103.53485	107.48893	107.81167
1.22	157.27304	194.76759	61.64796	60.42184	122.40223	116.64329	119.23461	119.77531	109.84178	102.65057	176.72619	186.23255	70.0473	66.16217	104.65293	99.83328	103.01204	103.35276	107.30275	107.62212
1.221	157.38715	194.94242	61.69869	60.47659	122.20218	116.44008	119.02585	119.55586	109.75864	102.56073	176.52039	186.05131	69.97654	66.08703	104.46289	99.65283	102.83307	103.1713	107.11715	107.43294
1.222	157.50975	195.11826	61.75215	60.53368	122.00203	116.2369	118.81777	119.33634	109.67408	102.47259	176.31843	185.8726	69.90657	66.01198	104.27339	99.47348	102.65431	102.99037	106.932	107.24408
1.223	157.64094	195.29501	61.80827	60.59306	121.80178	116.0338	118.61026	119.11673	109.58809	102.38615	176.12025	185.69641	69.83736	65.93704	104.08445	99.2952	102.47565	102.80987	106.7472	107.05551
1.224	157.78079	195.47256	61.86701	60.6547	121.60142	115.83077	118.40324	118.89699	109.50063	102.30137	175.92579	185.52276	69.76892	65.8622	103.89611	99.11795	102.29699	102.6297	106.56263	106.86719
1.225	157.92939	195.65081	61.92831	60.71855	121.40097	115.62785	118.19659	118.67712	109.41171	102.21825	175.73499	185.35162	69.70123	65.78746	103.70837	98.94171	102.11825	102.44976	106.37819	106.6791
1.226	158.08683	195.82967	61.9921	60.78458	121.20044	115.42504	117.99024	118.45711	109.32128	102.13677	175.54777	185.18299	69.63427	65.71284	103.52127	98.76641	101.93934	102.26995	106.19381	106.4912
1.227	158.25321	196.00907	62.05835	60.85274	120.99983	115.22235	117.7841	118.23699	109.22936	102.0569	175.36407	185.01688	69.56804	65.63834	103.33478	98.592	101.76021	102.09019	106.00938	106.30348
1.228	158.42861	196.18894	62.12698	60.92299	120.79914	115.01979	117.57814	118.01679	109.13591	101.97862	175.18382	184.85326	69.50254	65.56397	103.14892	98.41841	101.5808	101.91041	105.82485	106.11594
1.229	158.61313	196.3692	62.19795	60.99529	120.59838	114.81735	117.37232	117.79658	109.04094	101.90189	175.00695	184.69213	69.43776	65.48975	102.96366	98.24556	101.40107	101.73053	105.64015	105.92856
1.23	158.80685	196.54981	62.2712	61.06959	120.39757	114.61504	117.16666	117.57646	108.94442	101.8267	174.83339	184.53347	69.37369	65.41567	102.77897	98.07336	101.221	101.55051	105.45523	105.74135
1.231	159.00988	196.73071	62.34667	61.14585	120.1967	114.41284	116.96121	117.35655	108.84636	101.75302	174.66306	184.37728	69.31033	65.34176	102.59483	97.90172	101.04056	101.37029	105.27005	105.55431
1.232	159.2223	196.91186	62.4243	61.22402	119.9958	114.21076	116.75605	117.13699	108.74674	101.6808	174.49591	184.22354	69.24768	65.26803	102.41119	97.73054	100.85976	101.18986	105.08458	105.36743
1.233	159.44419	197.09323	62.50405	61.30406	119.79487	114.00879	116.55134	116.91797	108.64557	101.61003	174.33185	184.07223	69.18574	65.19449	102.228	97.55971	100.67858	101.00919	104.8988	105.18072
1.234	159.67565	197.27478	62.58585	61.38591	119.59395	113.80693	116.34724	116.69972	108.54284	101.54066	174.17081	183.92334	69.1245	65.12115	102.04522	97.38912	100.49705	100.82829	104.71269	104.99418
1.235	159.91674	197.45649	62.66965	61.46953	119.39304	113.60518	116.14398	116.48247	108.43854	101.47266	174.01272	183.77684	69.06396	65.04805	101.86279	97.21868	100.31517	100.64716	104.52626	104.8078
1.236	160.16755	197.63835	62.7554	61.55488	119.19219	113.40354	115.94185	116.26651	108.33268	101.40598	173.85752	183.63273	69.00413	64.97518	101.68065	97.04826	100.13296	100.46581	104.3395	104.62158
1.237	160.42814	197.82033	62.84303	61.64189	118.99142	113.20203	115.74116	116.05213	108.22526	101.34061	173.70512	183.49097	68.94501	64.90258	101.49874	96.87776	99.95044	100.28428	104.15242	104.43552
1.238	160.69858	198.00244	62.9325	61.73051	118.79078	113.00067	115.54226	115.83968	108.11628	101.27648	173.55545	183.35154	68.88661	64.83025	101.317	96.70708	99.76765	100.10258	103.96505	104.24958
1.239	160.97893	198.18467	63.02375	61.8207	118.59032	112.79951	115.34555	115.62949	108.00576	101.21356	173.40845	183.21443	68.82891	64.75823	101.13539	96.53611	99.5846	99.92075	103.7774	104.06374
1.24	161.26923	198.36702	63.11673	61.9124	118.39009	112.59859	115.15142	115.42193	107.89369	101.15182	173.26405	183.0796	68.77194	64.68654	100.95383	96.36477	99.40132	99.73882	103.58949	103.87799
1.241	161.56954	198.54949	63.21138	62.00555	118.19017	112.39798	114.96031	115.21737	107.78009	101.0912	173.12217	182.94703	68.71569	64.61519	100.77231	96.19296	99.21784	99.55682	103.40136	103.69228
1.242	161.87988	198.7321	63.30764	62.1001	117.99063	112.19777	114.77267	115.01618	107.66497	101.03167	172.98275	182.8167	68.66018	64.54421	100.59076	96.02063	99.03419	99.37477	103.21304	103.50656
1.243	162.2003	198.91485	63.40547	62.19599	117.79154	111.99805	114.58891	114.81873	107.54834	100.97317	172.84573	182.68857	68.6054	64.47362	100.40918	95.84769	98.85039	99.1927	103.02456	103.32081
1.244	162.53079	199.09777	63.50481	62.29316	117.59299	111.79894	114.40946	114.62537	107.43022	100.91567	172.71102	182.56262	68.55137	64.40344	100.22753	95.67411	98.66647	99.01061	102.83595	103.13495
1.245	162.87138	199.28087	63.60561	62.39155	117.39507	111.60058	114.23472	114.43642	107.31061	100.85912	172.57858	182.43882	68.49809	64.33371	100.04581	95.49984	98.48244	98.82852	102.64725	102.94896
1.246	163.22206	199.46416	63.70782	62.49111	117.19789	111.40313	114.06505	114.25221	107.18955	100.80347	172.44832	182.31713	68.44557	64.26445	99.86401	95.32485	98.29835	98.64641	102.45848	102.76277
1.247	163.58283	199.64768	63.81139	62.59177	117.00153	111.20675	113.90077	114.07298	107.06705	100.74868	172.32021	182.19753	68.39383	64.19568	99.68216	95.14913	98.1142	98.46429	102.26969	102.57635
1.248	163.95365	199.83145	63.91626	62.69346	116.80611	111.01163	113.74213	113.89897	106.94313	100.6947	172.19416	182.07997	68.34286	64.12743	99.50026	94.97269	97.93001	98.28213	102.0809	102.38964
1.249	164.3345	200.01548	64.02238	62.79613	116.61173	110.81797	113.58933	113.73036	106.81781	100.64148	172.07013	181.96444	68.29268	64.05972	99.31834	94.79552	97.74582	98.09991	101.89215	102.20261
1.25	164.72533	200.19981	64.12971	62.89972	116.41848	110.62597	113.44249	113.56728	106.69112	100.58898	171.94805	181.85088	68.2433	63.99259	99.13645	94.61767	97.56164	97.91761	101.70347	102.01525
1.251	165.12609	200.38446	64.23819	63.00415	116.22646	110.43585	113.30167	113.40978	106.56309	100.53716	171.82787	181.73927	68.19473	63.92606	98.95462	94.43916	97.3775	97.7352	101.51489	101.82754
1.252	165.53671	200.56946	64.34779	63.10936	116.03577	110.2478	113.16683	113.2579	106.43374	100.48595	171.70954	181.62956	68.14698	63.86015	98.77291	94.26004	97.19342	97.55267	101.32646	101.63949
1.253	165.9571	200.75483	64.45844	63.21528	115.84649	110.06206	113.03783	113.11157	106.3031	100.43533	171.593	181.52172	68.10005	63.7949	98.59135	94.08037	97.00944	97.36998	101.13821	101.45112
1.254	166.38717	200.94061	64.57011	63.32186	115.6587	109.87882	112.91449	112.97068	106.17121	100.38524	171.47821	181.41572	68.05397	63.73033	98.41002	93.90021	96.82559	97.18714	100.95018	101.26246
1.255	166.82682	201.1268	64.68274	63.42901	115.47247	109.69828	112.7965	112.83507	106.03809	100.33564	171.36511	181.31151	68.00874	63.66646	98.22895	93.71964	96.6419	97.00414	100.76242	101.07359
1.256	167.27592	201.31345	64.79629	63.53667	115.28787	109.52062	112.68351	112.70451	105.90378	100.28649	171.25366	181.20904	67.96436	63.60333	98.04821	93.53875	96.45843	96.821	100.575	100.88459
1.257	167.73435	201.50057	64.91072	63.64477	115.10494	109.34601	112.57506	112.57872	105.76832	100.23773	171.14381	181.10829	67.92086	63.54096	97.86785	93.35763	96.27523	96.63774	100.38796	100.69557
1.258	168.20196	201.68818	65.02598	63.75325	114.92372	109.17457	112.47065	112.45737	105.63175	100.18933	171.03553	181.00921	67.87823	63.47938	97.68791	93.17637	96.09236	96.45441	100.2014	100.50665
1.259	168.67859	201.8763	65.14203	63.86203	114.74423	109.00644	112.36972	112.34009	105.49409	100.14124	170.92877	180.91175	67.8365	63.41861	97.50843	92.99507	95.90989	96.27108	100.01538	100.31799
1.26	169.16406	202.06495	65.25882	63.97104	114.56649	108.84168	112.27168	112.22647	105.3554	100.09343	170.8235	180.81587	67.79567	63.35868	97.32946	92.81385	95.72789	96.08782	99.83	100.12977
1.261	169.6582	202.25414	65.37632	64.08022	114.39051	108.68036	112.17588	112.11607	105.2157	100.04585	170.71968	180.72154	67.75574	63.29961	97.15103	92.63281	95.54646	95.90475	99.64537	99.94217
1.262	170.16079	202.44389	65.49449	64.18948	114.21627	108.5225	112.08167	112.00844	105.07506	99.99846	170.61728	180.6287	67.71673	63.24143	96.97316	92.45209	95.36567	95.72199	99.46159	99.75541
1.263	170.67163	202.63419	65.61327	64.29877	114.04376	108.36808	111.98842	111.90312	104.9335	99.95122	170.51626	180.5373	67.67865	63.18417	96.79588	92.2718	95.18565	95.53968	99.2788	99.56971
1.264	171.19049	202.82507	65.73264	64.408	113.87295	108.21704	111.89548	111.79964	104.79107	99.9041	170.41661	180.44732	67.6415	63.12784	96.6192	92.09207	95.00649	95.35798	99.09714	99.38531
1.265	171.71713	203.01651	65.85256	64.51712	113.70381	108.06932	111.80225	111.69754	104.64782	99.85706	170.31829	180.35869	67.60529	63.07246	96.44313	91.91304	94.82832	95.17707	98.91675	99.20245
1.266	172.2513	203.20853	65.97298	64.62604	113.5363	107.92478	111.70816	111.59637	104.50379	99.81006	170.22127	180.27137	67.57003	63.01807	96.26768	91.73485	94.65124	94.99714	98.73777	99.02138
1.267	172.79272	203.4011	66.09388	64.7347	113.37039	107.78329	111.61271	111.49571	104.35904	99.76307	170.12554	180.18533	67.53572	62.96467	96.09284	91.55764	94.4754	94.81838	98.56039	98.84234
1.268	173.34113	203.59424	66.21521	64.84303	113.20602	107.64466	111.51545	111.39516	104.2136	99.71606	170.03108	180.1005	67.50237	62.91229	95.91863	91.38154	94.3009	94.64101	98.38475	98.66558
1.269	173.89624	203.78791	66.33693	64.95095	113.04316	107.50869	111.41602	111.29437	104.06754	99.669	169.93787	180.01684	67.46998	62.86096	95.74503	91.20672	94.12789	94.46522	98.21102	98.49133
1.27	174.45772	203.9821	66.45903	65.0584	112.88176	107.37515	111.31413	111.19303	103.9209	99.62186	169.8459	179.9343	67.43856	62.81067	95.57205	91.03331	93.95649	94.29123	98.03938	98.31981
1.271	175.02528	204.1768	66.58145	65.16531	112.72179	107.24382	111.20958	111.09086	103.77373	99.57461	169.75514	179.85284	67.40811	62.76147	95.39968	90.86145	93.78682	94.11924	97.86997	98.15123
1.272	175.59858	204.37198	66.70417	65.27161	112.56321	107.11445	111.10227	110.98764	103.62609	99.52722	169.6656	179.77241	67.37863	62.71334	95.22791	90.6913	93.619	93.94945	97.70297	97.98576
1.273	176.17728	204.5676	66.82715	65.37723	112.40598	106.98677	110.99218	110.88318	103.47802	99.47967	169.57726	179.69296	67.35013	62.66633	95.05675	90.52299	93.45316	93.78205	97.5385	97.82356
1.274	176.76104	204.76363	66.95037	65.48211	112.25009	106.86055	110.87939	110.77737	103.32959	99.43194	169.49011	179.61444	67.32259	62.62042	94.8862	90.35665	93.2894	93.61719	97.37671	97.66476
1.275	177.34948	204.96003	67.07378	65.58617	112.09552	106.73554	110.76403	110.67012	103.18084	99.384	169.40415	179.5368	67.29604	62.57565	94.71628	90.19242	93.12782	93.45505	97.21771	97.50947
1.276	177.94224	205.15675	67.19737	65.68935	111.94226	106.61151	110.64634	110.56138	103.03183	99.33583	169.31938	179.46	67.27045	62.53201	94.54698	90.03042	92.96852	93.29574	97.0616	97.35776
1.277	178.53895	205.35375	67.32109	65.7916	111.7903	106.48825	110.52661	110.45116	102.88261	99.28742	169.23579	179.38398	67.24584	62.48952	94.37834	89.87076	92.81158	93.13939	96.90845	97.20966
1.278	179.13919	205.55097	67.44493	65.89283	111.63965	106.36556	110.40518	110.3395	102.73325	99.23875	169.15339	179.3087	67.22219	62.44819	94.21038	89.71354	92.65708	92.98607	96.75831	97.06517
1.279	179.74258	205.74835	67.56884	65.993	111.49031	106.2433	110.28244	110.22644	102.58379	99.18981	169.07217	179.2341	67.1995	62.40802	94.04312	89.55886	92.50508	92.83586	96.61122	96.92428
1.28	180.34871	205.94583	67.69281	66.09203	111.34229	106.12133	110.15881	110.1121	102.43429	99.14058	168.99214	179.16015	67.17777	62.36902	93.87661	89.40679	92.35564	92.68878	96.46717	96.78691
1.281	180.95715	206.14333	67.8168	66.18987	111.19562	105.99954	110.03471	109.99656	102.28482	99.09104	168.91332	179.08679	67.15699	62.33118	93.7109	89.25742	92.2088	92.54485	96.32615	96.65298
1.282	181.56749	206.34079	67.94078	66.28646	111.05031	105.87789	109.91056	109.87995	102.13542	99.0412	168.83569	179.01397	67.13715	62.29452	93.54603	89.11081	92.06459	92.40406	96.1881	96.52237
1.283	182.17928	206.53813	68.06473	66.38174	110.90639	105.75634	109.7868	109.76239	101.98616	98.99103	168.75927	178.94165	67.11824	62.25904	93.38206	88.967	91.92304	92.26636	96.05294	96.39492
1.284	182.7921	206.73525	68.18862	66.47565	110.76386	105.6349	109.6638	109.64401	101.83708	98.94054	168.68407	178.86977	67.10026	62.22472	93.21905	88.82604	91.78416	92.13169	95.92057	96.27048
1.285	183.4055	206.93208	68.31242	66.56815	110.62276	105.51362	109.54191	109.52493	101.68826	98.88972	168.6101	178.7983	67.0832	62.19158	93.05707	88.68797	91.64796	91.99998	95.79089	96.14884
1.286	184.01902	207.12852	68.43611	66.65916	110.4831	105.39257	109.42143	109.40526	101.53974	98.83857	168.53737	178.72718	67.06703	62.1596	92.89619	88.5528	91.51443	91.87111	95.66373	96.0298
1.287	184.63222	207.32447	68.55965	66.74865	110.34489	105.27186	109.3026	109.28511	101.39158	98.78708	168.46589	178.65637	67.05176	62.12878	92.73647	88.42057	91.38357	91.74499	95.53897	95.91315
1.288	185.24463	207.51984	68.68302	66.83656	110.20814	105.15162	109.18561	109.16456	101.24385	98.73525	168.39568	178.58582	67.03736	62.09912	92.57798	88.29127	91.25535	91.62148	95.41642	95.79866
1.289	185.85579	207.71451	68.80619	66.92284	110.07286	105.032	109.07057	109.04369	101.09659	98.68308	168.32675	178.51549	67.02382	62.0706	92.42079	88.16493	91.12976	91.50046	95.29593	95.68612
1.29	186.46523	207.90837	68.92913	67.00744	109.93904	104.91317	108.9575	108.92256	100.94987	98.63058	168.25911	178.44533	67.01112	62.04322	92.26498	88.04153	91.00676	91.38178	95.17731	95.5753
1.291	187.07249	208.10132	69.05182	67.09032	109.80668	104.79531	108.84638	108.80119	100.80374	98.57774	168.19278	178.3753	66.99926	62.01696	92.11058	87.92109	90.88632	91.2653	95.0604	95.466
1.292	187.67709	208.29323	69.17422	67.17144	109.67576	104.67861	108.73711	108.67963	100.65826	98.52458	168.12777	178.30535	66.9882	61.99181	91.95767	87.80358	90.76841	91.15089	94.94503	95.35801
1.293	188.27857	208.48398	69.29632	67.25074	109.54627	104.56324	108.62953	108.55787	100.51348	98.4711	168.06411	178.23545	66.97794	61.96776	91.8063	87.68901	90.65298	91.03843	94.83106	95.25116
1.294	188.87645	208.67345	69.41807	67.3282	109.41819	104.44939	108.52342	108.43592	100.36947	98.4173	168.00179	178.16554	66.96844	61.94479	91.6565	87.57735	90.54	90.92778	94.71834	95.14529
1.295	189.47026	208.86151	69.53946	67.40376	109.29149	104.33723	108.4185	108.31376	100.22628	98.36319	167.94085	178.09558	66.9597	61.92288	91.50833	87.4686	90.42943	90.81884	94.60676	95.04027
1.296	190.05954	209.04802	69.66045	67.47739	109.16614	104.2269	108.31449	108.19139	100.08395	98.30879	167.8813	178.02555	66.95169	61.90202	91.3618	87.36273	90.32122	90.71151	94.49623	94.936
1.297	190.6438	209.23285	69.781	67.54906	109.04211	104.11854	108.21105	108.06879	99.94256	98.2541	167.82314	177.95539	66.94438	61.88218	91.21695	87.25972	90.21534	90.60571	94.38666	94.83241
1.298	191.22259	209.41587	69.9011	67.61873	108.91936	104.01226	108.10784	107.94594	99.80214	98.19913	167.7664	177.88506	66.93776	61.86334	91.0738	87.15954	90.11173	90.50138	94.27802	94.72945
1.299	191.79543	209.59693	70.02071	67.68637	108.79786	103.90813	108.00453	107.82283	99.66276	98.1439	167.7111	177.81454	66.93179	61.84548	90.93236	87.06216	90.01036	90.39847	94.17029	94.62713
1.3	192.36188	209.7759	70.13979	67.75195	108.67757	103.80621	107.90078	107.69949	99.52447	98.08842	167.65724	177.74377	66.92646	61.82858	90.79265	86.96755	89.91119	90.29694	94.06346	94.52546
1.301	192.92146	209.95261	70.25831	67.81544	108.55847	103.70652	107.79629	107.57592	99.38732	98.03269	167.60484	177.67274	66.92174	61.8126	90.65467	86.87566	89.81418	90.1968	93.95758	94.4245
1.302	193.47373	210.12694	70.37624	67.8768	108.44051	103.60907	107.6908	107.45217	99.25137	97.97674	167.55391	177.60139	66.91761	61.79752	90.51842	86.78645	89.71928	90.09804	93.8527	94.32434
1.303	194.01824	210.29873	70.49355	67.93603	108.32366	103.5138	107.5841	107.32831	99.11666	97.92058	167.50447	177.5297	66.91403	61.78332	90.38392	86.69988	89.62645	90.00068	93.74889	94.22509
1.304	194.55454	210.46782	70.61019	67.99309	108.20791	103.42066	107.47602	107.20441	98.98324	97.86423	167.45653	177.45763	66.91097	61.76996	90.25116	86.61588	89.53565	89.90475	93.64627	94.12689
1.305	195.08221	210.63408	70.72613	68.04795	108.09321	103.32956	107.36647	107.08059	98.85117	97.80768	167.41008	177.38515	66.90842	61.75742	90.12015	86.53441	89.44683	89.81032	93.54493	94.02987
1.306	195.6008	210.79734	70.84134	68.10061	107.97955	103.24039	107.25543	106.95699	98.72049	97.75098	167.36516	177.31224	66.90634	61.74565	89.99087	86.45538	89.35995	89.71741	93.44501	93.93421
1.307	196.10991	210.95746	70.95577	68.15104	107.86691	103.15302	107.14295	106.83376	98.59125	97.69412	167.32175	177.23885	66.9047	61.73464	89.86334	86.37874	89.27494	89.6261	93.34664	93.84009
1.308	196.60912	211.11427	71.06938	68.19922	107.75525	103.0673	107.02915	106.7111	98.4635	97.63712	167.27987	177.16497	66.90347	61.72434	89.73755	86.3044	89.19175	89.53645	93.24995	93.74767
1.309	197.09802	211.26763	71.18214	68.24514	107.64456	102.98307	106.91422	106.58921	98.33728	97.58	167.23953	177.09056	66.90262	61.71472	89.61351	86.23227	89.11032	89.44851	93.15509	93.65712
1.31	197.57622	211.41738	71.294	68.28879	107.53482	102.90018	106.79842	106.46831	98.21264	97.52278	167.20072	177.01561	66.90213	61.70575	89.49121	86.16228	89.03055	89.36234	93.06217	93.56862
1.311	198.04334	211.56337	71.40491	68.33015	107.426	102.81845	106.68208	106.34864	98.08962	97.46546	167.16344	176.94008	66.90196	61.69739	89.37064	86.09431	88.95238	89.27798	92.97132	93.48231
1.312	198.49899	211.70544	71.51483	68.36921	107.31809	102.73772	106.56558	106.23043	97.96827	97.40807	167.1277	176.86395	66.90208	61.68961	89.25182	86.02827	88.87571	89.19548	92.88264	93.39831
1.313	198.94281	211.84344	71.62372	68.40596	107.21105	102.65783	106.44933	106.11394	97.84862	97.35062	167.09349	176.7872	66.90246	61.68236	89.13472	85.96404	88.80044	89.11485	92.79621	93.31674
1.314	199.37445	211.97722	71.73153	68.44039	107.10487	102.57863	106.33378	105.9994	97.73073	97.29312	167.06081	176.70981	66.90307	61.6756	89.01936	85.90151	88.72646	89.03609	92.71208	93.23766
1.315	199.79357	212.10663	71.8382	68.4725	106.99951	102.49998	106.21942	105.88704	97.61462	97.23559	167.02965	176.63177	66.90387	61.66931	88.90571	85.84055	88.65364	88.9592	92.6303	93.16113
1.316	200.19984	212.23151	71.94369	68.50229	106.89495	102.42175	106.10671	105.77708	97.50033	97.17804	167	176.55305	66.90484	61.66343	88.79376	85.78103	88.58186	88.88413	92.55086	93.08715
1.317	200.59295	212.35172	72.04795	68.52974	106.79114	102.34385	105.99612	105.66972	97.38791	97.12048	166.97185	176.47364	66.90594	61.65794	88.6835	85.72282	88.51099	88.81083	92.47375	93.0157
1.318	200.97257	212.46712	72.15092	68.55486	106.68805	102.26618	105.88812	105.5651	97.27738	97.06292	166.94519	176.39352	66.90715	61.65278	88.5749	85.66577	88.44088	88.73923	92.39891	92.94673
1.319	201.33844	212.57756	72.25255	68.57764	106.58563	102.18867	105.7831	105.46338	97.16879	97.00538	166.92	176.31268	66.90842	61.64793	88.46794	85.60976	88.37141	88.66923	92.32626	92.88012
1.32	201.69026	212.68289	72.35279	68.59808	106.48385	102.11127	105.68145	105.36465	97.06216	96.94786	166.89627	176.23112	66.90974	61.64334	88.36259	85.55462	88.30242	88.60071	92.25569	92.81577
1.321	202.02778	212.78298	72.45157	68.61619	106.38266	102.03396	105.58348	105.26897	96.95752	96.89038	166.87397	176.14881	66.91106	61.63896	88.25881	85.50022	88.23378	88.53356	92.18707	92.75349
1.322	202.35074	212.8777	72.54884	68.63197	106.28201	101.95672	105.48945	105.17636	96.85491	96.83295	166.85308	176.06576	66.91236	61.63476	88.15657	85.44642	88.16537	88.46761	92.12023	92.69312
1.323	202.65892	212.9669	72.64454	68.64541	106.18185	101.87955	105.39953	105.08679	96.75436	96.77556	166.83357	175.98195	66.91361	61.6307	88.05581	85.39307	88.09705	88.40272	92.055	92.63442
1.324	202.95209	213.05046	72.73861	68.65653	106.08213	101.80248	105.31385	105.00021	96.65589	96.71824	166.81542	175.89737	66.91477	61.62673	87.9565	85.34004	88.02871	88.33873	91.99119	92.57717
1.325	203.23004	213.12824	72.83098	68.66532	105.98281	101.72554	105.23241	104.91651	96.55952	96.66098	166.7986	175.81204	66.91582	61.62282	87.85859	85.28721	87.96027	88.27546	91.9286	92.52112
1.326	203.4926	213.20014	72.9216	68.6718	105.88383	101.64877	105.15518	104.83555	96.46529	96.60379	166.78307	175.72594	66.91672	61.61893	87.76201	85.23444	87.89163	88.21275	91.867	92.466
1.327	203.73957	213.26602	73.01039	68.67596	105.78515	101.57223	105.08202	104.75715	96.37321	96.54667	166.7688	175.63907	66.91745	61.61501	87.66672	85.18163	87.82275	88.15043	91.8062	92.41156
1.328	203.97082	213.32577	73.09731	68.67783	105.68673	101.49596	105.01272	104.68111	96.2833	96.48962	166.75574	175.55143	66.91798	61.61102	87.57265	85.12868	87.75356	88.08834	91.74598	92.35752
1.329	204.18619	213.37928	73.18227	68.67739	105.58853	101.42002	104.94702	104.6072	96.19558	96.43265	166.74386	175.46304	66.91827	61.60693	87.47975	85.07549	87.68406	88.02632	91.68615	92.30365
1.33	204.38556	213.42645	73.26521	68.67467	105.49052	101.34447	104.88456	104.53516	96.11007	96.37576	166.73311	175.37388	66.91831	61.6027	87.38796	85.02199	87.61423	87.96424	91.6265	92.24968
1.331	204.56881	213.46716	73.34607	68.66967	105.39268	101.26936	104.82495	104.46471	96.02679	96.31894	166.72345	175.28397	66.91806	61.59828	87.29722	84.9681	87.54409	87.90196	91.56688	92.19539
1.332	204.73587	213.50132	73.42477	68.66241	105.29499	101.19473	104.76777	104.39558	95.94574	96.2622	166.71483	175.19331	66.9175	61.59364	87.20746	84.91378	87.47369	87.83936	91.50712	92.14058
1.333	204.88663	213.52883	73.50124	68.65288	105.19744	101.12062	104.71252	104.32747	95.86694	96.20552	166.70719	175.10192	66.9166	61.58874	87.11865	84.85899	87.40306	87.77636	91.4471	92.08505
1.334	205.02106	213.54962	73.57543	68.64111	105.10003	101.04704	104.65872	104.26011	95.7904	96.14892	166.70049	175.00979	66.91533	61.58354	87.03071	84.80368	87.33227	87.71286	91.38671	92.02864
1.335	205.13909	213.56358	73.64725	68.6271	105.00275	100.97401	104.60586	104.19321	95.71613	96.09237	166.69465	174.91695	66.91368	61.57801	86.94359	84.74784	87.26141	87.64881	91.32587	91.97123
1.336	205.24071	213.57065	73.71663	68.61087	104.90564	100.90152	104.55342	104.12651	95.64413	96.03587	166.68963	174.82341	66.91161	61.57212	86.85725	84.69145	87.19057	87.58415	91.26453	91.9127
1.337	205.32589	213.57076	73.7835	68.59242	104.80871	100.82956	104.50092	104.05974	95.57441	95.97941	166.68536	174.72918	66.9091	61.56582	86.77165	84.63451	87.11983	87.51886	91.20265	91.85299
1.338	205.39465	213.56382	73.8478	68.57177	104.712	100.75809	104.44787	103.99268	95.50697	95.92299	166.68178	174.63428	66.90613	61.55908	86.68673	84.57702	87.04929	87.45293	91.14024	91.79204
1.339	205.447	213.54978	73.90945	68.54894	104.61553	100.68706	104.39383	103.92511	95.4418	95.8666	166.67882	174.53872	66.90268	61.55187	86.60245	84.51898	86.97905	87.38636	91.07731	91.72984
1.34	205.48298	213.52859	73.96837	68.52392	104.51935	100.61641	104.33839	103.85684	95.37892	95.81022	166.67641	174.44252	66.89873	61.54416	86.5188	84.46039	86.9092	87.31919	91.0139	91.6664
1.341	205.50264	213.50019	74.0245	68.49675	104.4235	100.54608	104.28119	103.78771	95.3183	95.75384	166.67448	174.34571	66.89425	61.53591	86.43573	84.40127	86.83983	87.25145	90.95005	91.60175
1.342	205.50605	213.46453	74.07777	68.46742	104.32804	100.47597	104.22193	103.71759	95.25995	95.69744	166.67296	174.24831	66.88923	61.5271	86.35321	84.34163	86.771	87.1832	90.88585	91.53593
1.343	205.49328	213.42158	74.1281	68.43596	104.233	100.40599	104.16036	103.64637	95.20386	95.64102	166.67177	174.15033	66.88364	61.51769	86.27123	84.28147	86.70278	87.11449	90.82135	91.46903
1.344	205.46445	213.3713	74.17543	68.40237	104.13844	100.33604	104.09628	103.57396	95.15002	95.58456	166.67084	174.05181	66.87747	61.50767	86.18977	84.22081	86.63521	87.04543	90.75665	91.40112
1.345	205.41965	213.31366	74.21968	68.36668	104.04441	100.26603	104.02956	103.50032	95.09841	95.52804	166.67007	173.95276	66.87071	61.49699	86.10881	84.15965	86.56831	86.97608	90.69182	91.33231
1.346	205.35903	213.24864	74.26079	68.32888	103.95092	100.19584	103.96013	103.42539	95.04902	95.47144	166.6694	173.85321	66.86333	61.48565	86.02833	84.098	86.50209	86.90654	90.62694	91.26269
1.347	205.28271	213.17623	74.29868	68.28901	103.85803	100.12536	103.88798	103.34919	95.00184	95.41475	166.66874	173.75319	66.85531	61.4736	85.94834	84.03587	86.43655	86.83692	90.56208	91.1924
1.348	205.19087	213.09641	74.33329	68.24706	103.76575	100.0545	103.81313	103.27169	94.95684	95.35794	166.66801	173.65273	66.84666	61.46083	85.86882	83.97327	86.37165	86.76732	90.49731	91.12154
1.349	205.08367	213.00918	74.36455	68.20306	103.67409	99.98316	103.73568	103.19294	94.91401	95.30101	166.66711	173.55186	66.83734	61.44731	85.78976	83.91019	86.30734	86.69784	90.43266	91.05023
1.35	204.96129	212.91453	74.3924	68.15701	103.58306	99.91124	103.65575	103.11296	94.87331	95.24393	166.66596	173.45061	66.82735	61.43303	85.71116	83.84665	86.24357	86.62859	90.36818	90.97859
1.351	204.82395	212.81249	74.41678	68.10893	103.49264	99.83866	103.57352	103.03179	94.83473	95.18667	166.66448	173.349	66.81668	61.41797	85.63302	83.78264	86.18025	86.55966	90.30388	90.90672
1.352	204.67183	212.70305	74.43761	68.05884	103.40281	99.76535	103.48919	102.94949	94.79824	95.12923	166.66258	173.24707	66.8053	61.4021	85.55533	83.71817	86.1173	86.49115	90.23977	90.83472
1.353	204.50518	212.58625	74.45485	68.00675	103.31353	99.69126	103.40299	102.86611	94.7638	95.07157	166.66015	173.14486	66.79322	61.38541	85.47807	83.65325	86.05462	86.42313	90.17584	90.7627
1.354	204.32423	212.4621	74.46844	67.95267	103.22476	99.61633	103.31514	102.78171	94.73139	95.01368	166.65712	173.04239	66.78043	61.36789	85.40125	83.58788	85.99211	86.35569	90.11207	90.69072
1.355	204.12923	212.33063	74.47831	67.89661	103.13643	99.54053	103.22593	102.69635	94.70097	94.95554	166.65338	172.9397	66.7669	61.34951	85.32485	83.52206	85.92966	86.28887	90.0484	90.61887
1.356	203.92043	212.19189	74.48441	67.8386	103.04847	99.46386	103.13559	102.61009	94.6725	94.89712	166.64885	172.83683	66.75264	61.33027	85.24886	83.45582	85.86717	86.22273	89.9848	90.54721
1.357	203.69812	212.04591	74.48669	67.77863	102.96079	99.38629	103.0444	102.52298	94.64595	94.8384	166.64343	172.7338	66.73764	61.31015	85.17328	83.38915	85.80455	86.1573	89.9212	90.47577
1.358	203.46257	211.89275	74.4851	67.71673	102.87331	99.30786	102.95261	102.4351	94.62127	94.77937	166.63703	172.63066	66.72189	61.28914	85.09807	83.32207	85.74168	86.09258	89.85753	90.4046
1.359	203.21408	211.73245	74.47959	67.65291	102.78593	99.22858	102.86045	102.34648	94.59842	94.72	166.62956	172.52743	66.70538	61.26724	85.02323	83.25461	85.67851	86.02858	89.79372	90.3337
1.36	202.95295	211.56508	74.47012	67.58718	102.69854	99.1485	102.76816	102.25718	94.57737	94.66027	166.62092	172.42416	66.6881	61.24444	84.94874	83.18677	85.61495	85.96527	89.72968	90.2631
1.361	202.67948	211.3907	74.45664	67.51956	102.61106	99.06767	102.67593	102.16726	94.55805	94.60017	166.61101	172.32088	66.67007	61.22072	84.87458	83.11858	85.55095	85.90261	89.66535	90.19277
1.362	202.39402	211.20938	74.43912	67.45006	102.52339	98.98614	102.58394	102.07676	94.54042	94.53966	166.59975	172.21763	66.65126	61.19609	84.80073	83.05007	85.48647	85.84054	89.60064	90.1227
1.363	202.09688	211.0212	74.41752	67.3787	102.43543	98.90401	102.49236	101.98573	94.52443	94.47873	166.58705	172.11444	66.63167	61.17053	84.72717	82.98127	85.42148	85.77901	89.53548	90.05285
1.364	201.7884	210.82624	74.39181	67.30548	102.34709	98.82133	102.40131	101.89422	94.51003	94.41737	166.5728	172.01135	66.61131	61.14405	84.65388	82.91222	85.35598	85.7179	89.4698	89.9832
1.365	201.46893	210.62458	74.36195	67.23043	102.25832	98.7382	102.31089	101.80226	94.49717	94.35555	166.55692	171.90839	66.59016	61.11665	84.58085	82.84295	85.28997	85.65714	89.40355	89.91368
1.366	201.13882	210.41632	74.32792	67.15355	102.16904	98.65471	102.22116	101.7099	94.48577	94.29326	166.53932	171.80561	66.56823	61.08832	84.50805	82.7735	85.22346	85.59661	89.33667	89.84424
1.367	200.79843	210.20155	74.28969	67.07487	102.07921	98.57094	102.13216	101.61719	94.4758	94.23047	166.51991	171.70303	66.54552	61.05906	84.43547	82.70394	85.1565	85.5362	89.26911	89.77482
1.368	200.44813	209.98037	74.24725	66.99439	101.98879	98.48698	102.0439	101.52416	94.46718	94.16718	166.4986	171.60068	66.52203	61.02888	84.36311	82.63432	85.08912	85.47577	89.20085	89.70535
1.369	200.08829	209.75288	74.20058	66.91213	101.89778	98.4029	101.95635	101.43085	94.45986	94.10338	166.4753	171.49862	66.49775	60.99778	84.29095	82.56469	85.02137	85.41521	89.13186	89.63577
1.37	199.71928	209.5192	74.14967	66.82811	101.80617	98.31879	101.86947	101.33731	94.45376	94.03903	166.44993	171.39686	66.47268	60.96577	84.219	82.49512	84.9533	85.35438	89.06214	89.56599
1.371	199.34149	209.27943	74.0945	66.74235	101.71399	98.2347	101.78317	101.24357	94.44884	93.97414	166.42241	171.29544	66.44683	60.93284	84.14724	82.42568	84.88497	85.29317	88.99168	89.49597
1.372	198.9553	209.03371	74.03508	66.65485	101.62126	98.15069	101.69736	101.14966	94.44501	93.90869	166.39265	171.1944	66.42019	60.899	84.07569	82.35644	84.81644	85.23147	88.92049	89.42564
1.373	198.5611	208.78214	73.9714	66.56564	101.52803	98.0668	101.61192	101.0556	94.44221	93.84268	166.36058	171.09376	66.39277	60.86427	84.00435	82.28747	84.74776	85.16915	88.84859	89.35493
1.374	198.15928	208.52485	73.90346	66.47473	101.43435	97.98307	101.52669	100.96143	94.44038	93.77608	166.32611	170.99356	66.36457	60.82864	83.93324	82.21884	84.67898	85.10612	88.77601	89.28381
1.375	197.75024	208.26198	73.83127	66.38214	101.3403	97.8995	101.44153	100.86717	94.43943	93.7089	166.28918	170.89382	66.33559	60.79214	83.86236	82.15062	84.61013	85.04231	88.70279	89.21223
1.376	197.33436	207.99365	73.75485	66.28788	101.24594	97.81609	101.35626	100.77282	94.43931	93.64113	166.2497	170.79458	66.30583	60.75476	83.79173	82.08288	84.54126	84.97765	88.62898	89.14017
1.377	196.91206	207.72001	73.6742	66.19199	101.15135	97.73283	101.27072	100.67839	94.43993	93.57276	166.20762	170.69586	66.2753	60.71652	83.72138	82.01568	84.47238	84.91209	88.55462	89.0676
1.378	196.48373	207.44118	73.58935	66.09447	101.05661	97.64969	101.1847	100.58388	94.44122	93.5038	166.16286	170.59769	66.24399	60.67743	83.65132	81.94908	84.40351	84.84561	88.47977	88.99453
1.379	196.04976	207.15732	73.50031	65.99534	100.96179	97.56663	101.09803	100.48928	94.4431	93.43423	166.11535	170.50009	66.21191	60.63751	83.58157	81.88313	84.33466	84.7782	88.4045	88.92096
1.38	195.61056	206.86857	73.40712	65.89463	100.86697	97.48359	101.01053	100.39456	94.44551	93.36406	166.06505	170.40308	66.17907	60.59676	83.51216	81.81787	84.26582	84.70987	88.32887	88.84691
1.381	195.16653	206.57508	73.30981	65.79236	100.77221	97.40051	100.92202	100.29971	94.44836	93.29329	166.01188	170.3067	66.14546	60.5552	83.4431	81.75332	84.19697	84.64065	88.25294	88.77242
1.382	194.71807	206.27699	73.20842	65.68854	100.67757	97.31731	100.83233	100.20469	94.45157	93.22193	165.95579	170.21095	66.11109	60.51284	83.3744	81.6895	84.12811	84.57062	88.17678	88.69753
1.383	194.26557	205.97447	73.10297	65.58321	100.58309	97.23391	100.7413	100.10943	94.45507	93.14997	165.89674	170.11586	66.07595	60.46971	83.3061	81.62642	84.0592	84.49983	88.10045	88.62229
1.384	193.80942	205.66766	72.99353	65.47638	100.4888	97.15023	100.64881	100.0139	94.45878	93.07742	165.83467	170.02145	66.04007	60.4258	83.23818	81.56406	83.99022	84.42837	88.02401	88.54678
1.385	193.35003	205.35672	72.88013	65.36809	100.39474	97.06616	100.55472	99.91802	94.46261	93.0043	165.76953	169.92773	66.00343	60.38115	83.17067	81.5024	83.92114	84.35636	87.94752	88.47106
1.386	192.88778	205.04182	72.76283	65.25834	100.3009	96.98163	100.45895	99.82172	94.4665	92.93061	165.70129	169.83471	65.96604	60.33577	83.10356	81.44141	83.85194	84.2839	87.87104	88.39521
1.387	192.42306	204.7231	72.64168	65.14718	100.20729	96.89654	100.36141	99.72493	94.47036	92.85636	165.62992	169.74241	65.92791	60.28967	83.03685	81.38102	83.78257	84.2111	87.7946	88.31931
1.388	191.95625	204.40074	72.51674	65.03462	100.11388	96.81079	100.26205	99.62756	94.47411	92.78157	165.55536	169.65083	65.88903	60.24288	82.97054	81.32118	83.71303	84.13811	87.71826	88.24345
1.389	191.48774	204.0749	72.38809	64.92071	100.02066	96.72431	100.16086	99.52952	94.47768	92.70624	165.4776	169.55998	65.84941	60.1954	82.90459	81.26179	83.64328	84.06503	87.64204	88.16769
1.39	191.01789	203.74573	72.25578	64.80545	99.92758	96.63702	100.05784	99.43073	94.48097	92.6304	165.39661	169.46988	65.80906	60.14727	82.839	81.20278	83.57332	83.99199	87.56597	88.09212
1.391	190.54708	203.41342	72.11989	64.68889	99.8346	96.54883	99.95301	99.33111	94.48393	92.55407	165.31237	169.38052	65.76797	60.09849	82.77373	81.14402	83.50315	83.91911	87.49008	88.0168
1.392	190.07567	203.07811	71.98049	64.57106	99.74166	96.4597	99.84645	99.23057	94.48646	92.47725	165.22486	169.2919	65.72615	60.04908	82.70875	81.08541	83.43275	83.84647	87.41439	87.94178
1.393	189.60403	202.73999	71.83767	64.45199	99.64869	96.36955	99.73823	99.12904	94.48849	92.39998	165.13406	169.20402	65.68361	59.99908	82.64402	81.02683	83.36214	83.77418	87.33889	87.86712
1.394	189.1325	202.3992	71.6915	64.33172	99.55565	96.27835	99.62849	99.02645	94.48994	92.32228	165.03996	169.11689	65.64033	59.94848	82.57949	80.96815	83.29133	83.70229	87.26359	87.79284
1.395	188.66144	202.05593	71.54208	64.21027	99.46246	96.18606	99.51735	98.92275	94.49074	92.24416	164.94257	169.03049	65.59634	59.89732	82.51512	80.90923	83.22032	83.63086	87.18848	87.71895
1.396	188.19118	201.71034	71.38949	64.08768	99.36905	96.09266	99.40499	98.81789	94.49081	92.16565	164.84187	168.94482	65.55162	59.84561	82.45086	80.84995	83.14915	83.55993	87.11355	87.64547
1.397	187.72206	201.3626	71.23383	63.96399	99.27537	95.99815	99.29159	98.71184	94.49007	92.08678	164.73788	168.85986	65.50618	59.79337	82.38664	80.79016	83.07784	83.48949	87.03879	87.57235
1.398	187.25441	201.01287	71.07519	63.83925	99.18134	95.90253	99.17737	98.60458	94.48846	92.00758	164.63059	168.77562	65.46002	59.74062	82.32241	80.72973	83.00639	83.41953	86.96417	87.49958
1.399	186.78855	200.66132	70.91367	63.71348	99.08692	95.80581	99.06253	98.49612	94.48591	91.92808	164.52002	168.69206	65.41315	59.68739	82.25811	80.66855	82.93484	83.35002	86.88966	87.42709
1.4	186.32478	200.30811	70.74938	63.58673	98.99206	95.70802	98.94732	98.38648	94.48233	91.8483	164.40619	168.60918	65.36556	59.63368	82.19367	80.60648	82.86319	83.28089	86.81521	87.3548
1.401	185.86342	199.95342	70.58241	63.45905	98.8967	95.60922	98.83196	98.27568	94.47767	91.76827	164.28911	168.52696	65.31726	59.57952	82.12904	80.54341	82.79146	83.21206	86.7408	87.28262
1.402	185.40475	199.5974	70.41288	63.33046	98.80082	95.50945	98.7167	98.1638	94.47186	91.68804	164.16881	168.44537	65.26825	59.52493	82.06416	80.47925	82.71964	83.14343	86.66638	87.21045
1.403	184.94906	199.24021	70.2409	63.20103	98.70438	95.40879	98.60177	98.05088	94.46483	91.60762	164.04531	168.36439	65.21852	59.46993	81.99897	80.41392	82.64774	83.07486	86.59188	87.13817
1.404	184.49664	198.88203	70.06658	63.07079	98.60737	95.30731	98.4874	97.93703	94.45652	91.52706	163.91866	168.28399	65.16809	59.41453	81.93341	80.34732	82.57573	83.00623	86.51726	87.06562
1.405	184.04775	198.523	69.89003	62.93979	98.50977	95.20509	98.3738	97.82233	94.44687	91.44638	163.78888	168.20415	65.11694	59.35875	81.86743	80.27943	82.50358	82.93738	86.44245	86.99268
1.406	183.60264	198.1633	69.71137	62.80808	98.41158	95.10223	98.26116	97.70689	94.43582	91.36563	163.65601	168.12484	65.06509	59.30262	81.80099	80.21018	82.43126	82.86816	86.36739	86.91919
1.407	183.16158	197.80307	69.53072	62.67571	98.3128	94.99882	98.14966	97.59084	94.4233	91.28484	163.5201	168.04601	65.01252	59.24615	81.73405	80.13957	82.35871	82.79839	86.292	86.84498
1.408	182.7248	197.44247	69.3482	62.54273	98.21344	94.89497	98.03944	97.47429	94.40928	91.20404	163.38121	167.96765	64.95925	59.18935	81.66657	80.06758	82.28589	82.72791	86.21623	86.7699
1.409	182.29254	197.08167	69.16394	62.40918	98.11353	94.79079	97.93062	97.35738	94.39369	91.12327	163.23937	167.8897	64.90527	59.13225	81.59852	79.99424	82.21271	82.65656	86.13999	86.6938
1.41	181.86501	196.7208	68.97804	62.27513	98.01308	94.68636	97.82328	97.24024	94.37648	91.04258	163.09464	167.81213	64.85057	59.07487	81.52989	79.91957	82.13911	82.58419	86.06323	86.61652
1.411	181.44242	196.36002	68.79065	62.14063	97.91211	94.5818	97.71746	97.123	94.35762	90.96199	162.9471	167.7349	64.79517	59.01721	81.46065	79.84362	82.06501	82.51065	85.98587	86.53793
1.412	181.02499	195.99947	68.60187	62.00572	97.81067	94.4772	97.61317	97.00578	94.33704	90.88154	162.79679	167.65796	64.73906	58.95929	81.39081	79.76646	81.99031	82.43581	85.90784	86.45789
1.413	180.61289	195.63931	68.41185	61.87048	97.70877	94.37264	97.51038	96.8887	94.31473	90.80127	162.64379	167.58127	64.68223	58.90114	81.32037	79.68815	81.91495	82.35956	85.82909	86.37629
1.414	180.20632	195.27967	68.22071	61.73494	97.60646	94.2682	97.40903	96.77187	94.29062	90.72121	162.48816	167.50479	64.6247	58.84276	81.24934	79.60878	81.83883	82.28183	85.74955	86.29305
1.415	179.80544	194.9207	68.02857	61.59918	97.50377	94.16396	97.30901	96.65539	94.2647	90.64141	162.32999	167.42845	64.56645	58.78417	81.17774	79.52844	81.76188	82.20254	85.66919	86.20809
1.416	179.41042	194.56254	67.83556	61.46324	97.40073	94.05998	97.21018	96.53934	94.23692	90.5619	162.16934	167.3522	64.50749	58.72539	81.10559	79.44723	81.68403	82.12167	85.58795	86.12136
1.417	179.0214	194.20531	67.64182	61.3272	97.29739	93.9563	97.11239	96.42379	94.20726	90.48272	162.0063	167.27601	64.44782	58.66642	81.03293	79.36525	81.60521	82.0392	85.50579	86.03284
1.418	178.63853	193.84916	67.44746	61.19111	97.19376	93.85296	97.01542	96.30879	94.17569	90.4039	161.84095	167.1998	64.38743	58.60729	80.95979	79.28261	81.52538	81.95517	85.4227	85.94253
1.419	178.26194	193.49421	67.25262	61.05502	97.08989	93.74998	96.91907	96.19436	94.14219	90.32547	161.67337	167.12353	64.32633	58.54801	80.88621	79.19939	81.4445	81.86961	85.33864	85.85046
1.42	177.89174	193.1406	67.05742	60.91901	96.9858	93.64737	96.82308	96.08052	94.10673	90.24748	161.50366	167.04713	64.26451	58.48858	80.81225	79.11569	81.36255	81.7826	85.25361	85.75669
1.421	177.52805	192.78844	66.862	60.78313	96.88151	93.54512	96.72722	95.96726	94.06931	90.16995	161.3319	166.97055	64.20198	58.42902	80.73795	79.03161	81.27951	81.69425	85.1676	85.66129
1.422	177.17097	192.43785	66.66647	60.64745	96.77704	93.4432	96.63122	95.85457	94.02991	90.09293	161.15819	166.89372	64.13874	58.36934	80.66335	78.94721	81.1954	81.60466	85.08061	85.56437
1.423	176.82058	192.08896	66.47097	60.51204	96.67242	93.34158	96.53482	95.74239	93.98851	90.01643	160.98262	166.81659	64.07477	58.30955	80.5885	78.86257	81.11024	81.51398	84.99265	85.46605
1.424	176.47697	191.74188	66.27561	60.37695	96.56764	93.2402	96.43775	95.63068	93.94512	89.94049	160.80529	166.73908	64.0101	58.24967	80.51345	78.77775	81.02407	81.42236	84.90373	85.36648
1.425	176.1402	191.39672	66.08052	60.24224	96.46272	93.13901	96.33977	95.51936	93.89973	89.86514	160.62631	166.66115	63.94471	58.1897	80.43823	78.69278	80.93693	81.32995	84.81388	85.2658
1.426	175.81034	191.0536	65.88583	60.108	96.35766	93.03793	96.24064	95.40835	93.85234	89.79041	160.44576	166.58271	63.87861	58.12964	80.36289	78.6077	80.84888	81.23691	84.72312	85.16418
1.427	175.48743	190.71261	65.69165	59.97428	96.25244	92.93685	96.14014	95.29757	93.80296	89.71633	160.26377	166.50371	63.81179	58.06952	80.28744	78.52252	80.76	81.14341	84.63148	85.06181
1.428	175.17152	190.37386	65.4981	59.84114	96.14706	92.8357	96.03808	95.18691	93.75158	89.64292	160.08042	166.42408	63.74426	58.00933	80.21192	78.43724	80.67035	81.0496	84.53901	84.95886
1.429	174.86263	190.03745	65.3053	59.70865	96.04151	92.73435	95.93431	95.07628	93.69824	89.57021	159.89584	166.34376	63.67602	57.94909	80.13633	78.35186	80.58003	80.95562	84.44573	84.85551
1.43	174.5608	189.70348	65.11337	59.57689	95.93576	92.63269	95.82869	94.96559	93.64293	89.49821	159.71011	166.26267	63.60708	57.8888	80.06068	78.26635	80.4891	80.86162	84.3517	84.75192
1.431	174.26602	189.37203	64.92241	59.4459	95.82979	92.5306	95.72112	94.85474	93.58568	89.42696	159.52336	166.18075	63.53743	57.82846	79.98496	78.18067	80.39766	80.7677	84.25696	84.64828
1.432	173.97831	189.04321	64.73254	59.31576	95.72356	92.42795	95.61155	94.74363	93.5265	89.35647	159.33569	166.09793	63.46707	57.76809	79.90917	78.09478	80.30577	80.67397	84.16156	84.54472
1.433	173.69765	188.71709	64.54387	59.18654	95.61706	92.32463	95.49997	94.6322	93.46543	89.28675	159.14721	166.01415	63.39602	57.70769	79.83329	78.00862	80.2135	80.5805	84.06555	84.44139
1.434	173.42404	188.39375	64.35651	59.0583	95.51024	92.2205	95.38638	94.52036	93.40249	89.21783	158.95804	165.92933	63.32428	57.64726	79.75729	77.92212	80.12093	80.48734	83.969	84.33839
1.435	173.15745	188.07329	64.17056	58.9311	95.40307	92.11545	95.27085	94.40806	93.33771	89.14972	158.76828	165.84342	63.25184	57.5868	79.68112	77.83522	80.02809	80.39453	83.87194	84.23584
1.436	172.89785	187.75577	63.98611	58.80501	95.29552	92.00937	95.15347	94.29523	93.27113	89.08244	158.57804	165.75634	63.17872	57.52633	79.60476	77.74784	79.93504	80.30207	83.77445	84.1338
1.437	172.6452	187.44126	63.80327	58.6801	95.18756	91.90215	95.03438	94.18185	93.20278	89.01598	158.38743	165.66803	63.10492	57.46584	79.52816	77.65989	79.8418	80.20994	83.67656	84.03232
1.438	172.39945	187.12985	63.62214	58.55642	95.07915	91.79372	94.91373	94.06788	93.13271	88.95037	158.19657	165.57843	63.03044	57.40533	79.45127	77.57129	79.74839	80.11811	83.57833	83.93142
1.439	172.16055	186.82158	63.44281	58.43404	94.97027	91.684	94.7917	93.9533	93.06096	88.8856	158.00557	165.48746	62.9553	57.34481	79.37403	77.48197	79.65481	80.02652	83.47981	83.83109
1.44	171.92845	186.51654	63.26536	58.31302	94.86089	91.57293	94.66851	93.8381	92.98758	88.82169	157.81453	165.39507	62.8795	57.28427	79.29639	77.39185	79.56107	79.93508	83.38103	83.73131
1.441	171.70306	186.21477	63.08989	58.19342	94.75101	91.46047	94.5444	93.72228	92.91261	88.75864	157.62357	165.3012	62.80305	57.22373	79.21831	77.30086	79.46714	79.84372	83.28204	83.63203
1.442	171.48432	185.91634	62.91647	58.07531	94.6406	91.3466	94.41958	93.60586	92.83612	88.69644	157.43279	165.20578	62.72595	57.16317	79.13973	77.20892	79.373	79.75232	83.18285	83.53316
1.443	171.27213	185.6213	62.7452	57.95874	94.52967	91.23134	94.29433	93.48884	92.75814	88.6351	157.2423	165.10876	62.64823	57.10261	79.0606	77.11598	79.27861	79.66076	83.0835	83.43461
1.444	171.06643	185.3297	62.57615	57.84376	94.41821	91.1147	94.16888	93.37124	92.67875	88.57461	157.0522	165.01007	62.56988	57.04203	78.98089	77.022	79.18393	79.56893	82.98398	83.33627
1.445	170.8671	185.04159	62.40938	57.73045	94.30624	90.99674	94.0435	93.25309	92.59801	88.51497	156.86261	164.90966	62.49093	56.98143	78.90056	76.92693	79.08893	79.4767	82.8843	83.238
1.446	170.67405	184.75702	62.24498	57.61885	94.19377	90.87752	93.9184	93.13442	92.51597	88.45617	156.67363	164.80748	62.41138	56.92083	78.81957	76.83076	78.99353	79.38395	82.78444	83.13968
1.447	170.48717	184.47602	62.08301	57.50903	94.08084	90.75712	93.79384	93.01524	92.4327	88.39821	156.48535	164.70348	62.33124	56.8602	78.73791	76.73346	78.89771	79.29056	82.68438	83.04115
1.448	170.30635	184.19863	61.92354	57.40102	93.96746	90.63567	93.67	92.8956	92.34826	88.34106	156.29787	164.5976	62.25054	56.79956	78.65555	76.63504	78.8014	79.19642	82.5841	82.94227
1.449	170.13148	183.9249	61.76662	57.29489	93.85368	90.51328	93.54709	92.77552	92.26274	88.28473	156.1113	164.4898	62.16928	56.73889	78.57248	76.53551	78.70455	79.10141	82.48354	82.84289
1.45	169.96244	183.65485	61.61232	57.19068	93.73954	90.3901	93.42527	92.65503	92.17619	88.22919	155.92574	164.38003	62.08748	56.67821	78.48871	76.43491	78.60712	79.00547	82.38266	82.74288
1.451	169.7991	183.38852	61.46069	57.08845	93.62509	90.26627	93.30466	92.53415	92.08869	88.17442	155.74127	164.26824	62.00516	56.61749	78.40423	76.33327	78.50907	78.9085	82.28139	82.64211
1.452	169.64134	183.12594	61.31177	56.98825	93.51038	90.14195	93.18539	92.41293	92.00032	88.12042	155.55798	164.1544	61.92234	56.55674	78.31906	76.23065	78.41036	78.81045	82.17967	82.54047
1.453	169.48901	182.86712	61.16563	56.89011	93.39547	90.01732	93.06751	92.29137	91.91114	88.06716	155.37597	164.03848	61.83903	56.49595	78.23322	76.1271	78.31096	78.71128	82.07743	82.43784
1.454	169.34199	182.6121	61.02229	56.79408	93.28041	89.89253	92.95107	92.16952	91.82125	88.01461	155.19533	163.92042	61.75525	56.43513	78.14672	76.02271	78.21086	78.61097	81.97459	82.33416
1.455	169.20014	182.36089	60.88181	56.70021	93.16526	89.76777	92.83609	92.04738	91.73071	87.96275	155.01613	163.80021	61.67103	56.37426	78.05959	75.91754	78.11003	78.50953	81.87107	82.22935
1.456	169.06332	182.11352	60.74422	56.60853	93.05008	89.64318	92.72254	91.925	91.6396	87.91157	154.83846	163.6778	61.58638	56.31334	77.97187	75.81169	78.00846	78.40697	81.7668	82.12339
1.457	168.93138	181.86999	60.60955	56.51909	92.93492	89.51893	92.61037	91.8024	91.54801	87.86103	154.6624	163.55319	61.50133	56.25236	77.88359	75.70524	77.90618	78.30333	81.66171	82.01624
1.458	168.80418	181.63033	60.47784	56.43193	92.81984	89.39516	92.49949	91.67959	91.45601	87.81109	154.48801	163.42633	61.4159	56.19133	77.79478	75.59829	77.80318	78.19868	81.55574	81.90791
1.459	168.68156	181.39454	60.34911	56.34706	92.70488	89.27199	92.3898	91.55661	91.36368	87.76175	154.31539	163.29722	61.33012	56.13023	77.70549	75.49094	77.69949	78.09307	81.44881	81.79844
1.46	168.56339	181.16263	60.22339	56.26454	92.59009	89.14953	92.28117	91.4335	91.27111	87.71296	154.14458	163.16583	61.24401	56.06907	77.61574	75.38326	77.59513	77.9866	81.3409	81.68785
1.461	168.44951	180.93462	60.10071	56.18439	92.4755	89.02787	92.17344	91.31027	91.17838	87.66468	153.97566	163.03216	61.1576	56.00782	77.52558	75.27536	77.49016	77.87938	81.23196	81.57621
1.462	168.33977	180.7105	59.98107	56.10663	92.36114	88.90707	92.06644	91.18698	91.08556	87.6169	153.80869	162.89618	61.07091	55.9465	77.43503	75.16732	77.38461	77.77151	81.12196	81.4636
1.463	168.23402	180.49028	59.86449	56.03131	92.24703	88.78719	91.96	91.06366	90.99274	87.56956	153.64374	162.75791	60.98397	55.88509	77.34413	75.05921	77.27854	77.66311	81.0109	81.35012
1.464	168.13211	180.27396	59.75099	55.95843	92.13318	88.66823	91.85392	90.94036	90.90001	87.52265	153.48084	162.61733	60.89681	55.82359	77.2529	74.95111	77.172	77.5543	80.89878	81.23585
1.465	168.03388	180.06154	59.64058	55.88803	92.0196	88.55019	91.74802	90.81713	90.80743	87.47612	153.32007	162.47444	60.80946	55.76199	77.16137	74.84307	77.06508	77.4452	80.78563	81.12091
1.466	167.93919	179.85302	59.53326	55.82012	91.90628	88.43303	91.6421	90.69403	90.71509	87.42993	153.16145	162.32925	60.72195	55.70029	77.06955	74.73515	76.95782	77.33594	80.67148	81.00542
1.467	167.84789	179.6484	59.42905	55.75472	91.79319	88.31671	91.53598	90.57112	90.62307	87.38404	153.00505	162.18177	60.63431	55.63849	76.97746	74.6274	76.85032	77.22662	80.5564	80.88948
1.468	167.75981	179.44767	59.32792	55.69184	91.68032	88.20113	91.42949	90.44848	90.53144	87.33842	152.85089	162.03201	60.54658	55.57657	76.8851	74.51985	76.74263	77.11736	80.44043	80.77323
1.469	167.67483	179.25082	59.2299	55.63151	91.56763	88.08622	91.32246	90.32617	90.44028	87.29303	152.69902	161.87998	60.45878	55.51453	76.79248	74.41251	76.63484	77.00824	80.32368	80.65676
1.47	167.59278	179.05786	59.13498	55.57373	91.45508	87.97184	91.21475	90.20428	90.34967	87.24783	152.54947	161.72571	60.37095	55.45237	76.69959	74.30541	76.52702	76.89936	80.20623	80.54019
1.471	167.51353	178.86876	59.04314	55.51851	91.34262	87.85789	91.10624	90.08288	90.25968	87.20278	152.40226	161.56922	60.28313	55.39009	76.60642	74.19854	76.41924	76.79077	80.08819	80.42362
1.472	167.43693	178.68352	58.95438	55.46586	91.2302	87.74422	90.99684	89.96205	90.17037	87.15783	152.25743	161.41053	60.19534	55.32767	76.51295	74.09189	76.31156	76.68254	79.96966	80.30713
1.473	167.36284	178.50213	58.86869	55.41578	91.11777	87.6307	90.88648	89.84187	90.08183	87.11295	152.11499	161.24968	60.10763	55.26512	76.41918	73.98545	76.20403	76.5747	79.85078	80.19082
1.474	167.29113	178.32458	58.78606	55.36827	91.00528	87.51719	90.77512	89.72241	89.99411	87.0681	151.97496	161.0867	60.02002	55.20243	76.32508	73.87919	76.09672	76.46725	79.73164	80.07475
1.475	167.22165	178.15085	58.70647	55.32335	90.89266	87.40356	90.66274	89.60375	89.90728	87.02324	151.83735	160.92164	59.93257	55.13959	76.23062	73.77308	75.98964	76.3602	79.61239	79.95897
1.476	167.15427	177.98093	58.62991	55.28099	90.77989	87.28969	90.54936	89.48593	89.82141	86.97832	151.70218	160.75452	59.84529	55.07662	76.13578	73.66708	75.88285	76.25353	79.49313	79.84354
1.477	167.08888	177.8148	58.55636	55.2412	90.6669	87.17545	90.43505	89.36901	89.73655	86.93331	151.56945	160.58541	59.75824	55.01349	76.04054	73.56115	75.77635	76.1472	79.37398	79.72848
1.478	167.02533	177.65245	58.48579	55.20398	90.55368	87.06077	90.31986	89.25303	89.65277	86.88817	151.43915	160.41434	59.67144	54.95021	75.94487	73.45524	75.67015	76.04115	79.25503	79.61382
1.479	166.96351	177.49387	58.41819	55.16931	90.44018	86.94555	90.20391	89.13802	89.57012	86.84285	151.31129	160.24138	59.58494	54.88679	75.84876	73.34931	75.56425	75.93532	79.1364	79.49955
1.48	166.9033	177.33903	58.35352	55.13718	90.3264	86.82975	90.08733	89.02398	89.48864	86.79732	151.18586	160.06657	59.49878	54.8232	75.75219	73.2433	75.45862	75.82963	79.01815	79.38569
1.481	166.84459	177.18792	58.29178	55.10759	90.21232	86.71334	89.97026	88.91091	89.4084	86.75154	151.06285	159.88999	59.41299	54.75947	75.65514	73.13718	75.35326	75.72399	78.90036	79.27221
1.482	166.78726	177.04052	58.23292	55.08051	90.09795	86.59631	89.85287	88.79879	89.32944	86.70548	150.94224	159.71169	59.32761	54.69558	75.55762	73.03091	75.2481	75.61831	78.78309	79.15908
1.483	166.73121	176.89681	58.17692	55.05593	89.9833	86.47869	89.73534	88.68758	89.25179	86.65909	150.82403	159.53174	59.24268	54.63154	75.45962	72.92443	75.14313	75.51249	78.66638	79.04628
1.484	166.67635	176.75677	58.12375	55.03383	89.8684	86.36051	89.61786	88.57723	89.17551	86.61234	150.70817	159.35022	59.15824	54.56735	75.36114	72.81773	75.03827	75.40643	78.55026	78.93375
1.485	166.62257	176.62039	58.07339	55.01419	89.75328	86.24185	89.50062	88.46767	89.10062	86.5652	150.59466	159.16719	59.07433	54.503	75.26221	72.71077	74.93347	75.30006	78.43473	78.82145
1.486	166.56978	176.48765	58.02579	54.99699	89.63799	86.12279	89.38381	88.35882	89.02716	86.51763	150.48346	158.98274	58.99099	54.43851	75.16284	72.60353	74.82866	75.19327	78.31981	78.70933
1.487	166.5179	176.35852	57.98094	54.9822	89.52257	86.00344	89.26761	88.25061	88.95517	86.4696	150.37454	158.79694	58.90825	54.37387	75.06306	72.49601	74.7238	75.08601	78.20548	78.59732
1.488	166.46684	176.23299	57.93878	54.9698	89.40707	85.88392	89.15219	88.14291	88.88465	86.42108	150.26785	158.60989	58.82616	54.30909	74.9629	72.38819	74.61879	74.97821	78.09173	78.48537
1.489	166.41654	176.11103	57.89929	54.95975	89.29155	85.76438	89.03771	88.03564	88.81565	86.37204	150.16337	158.42165	58.74475	54.24417	74.86239	72.28009	74.51359	74.86982	77.97851	78.37341
1.49	166.36691	175.99263	57.86244	54.95203	89.17608	85.64496	88.92429	87.92868	88.74817	86.32245	150.06105	158.23233	58.66406	54.17912	74.76157	72.1717	74.40813	74.76081	77.8658	78.26138
1.491	166.3179	175.87776	57.82819	54.94661	89.06069	85.52579	88.81206	87.82191	88.68222	86.27228	149.96084	158.04202	58.58414	54.11394	74.66048	72.06304	74.30235	74.65117	77.75355	78.14923
1.492	166.26945	175.76641	57.79649	54.94345	88.94547	85.40703	88.70108	87.71522	88.61783	86.2215	149.86269	157.85081	58.50501	54.04864	74.55916	71.95414	74.19622	74.5409	77.64172	78.03691
1.493	166.22149	175.65856	57.76732	54.94252	88.83044	85.28882	88.5914	87.6085	88.555	86.1701	149.76654	157.6588	58.42671	53.98322	74.45766	71.84502	74.08968	74.43002	77.53027	77.92436
1.494	166.17398	175.55418	57.74064	54.94378	88.71567	85.17129	88.48306	87.50163	88.49373	86.11805	149.67236	157.46608	58.34929	53.9177	74.35601	71.73571	73.98271	74.31857	77.41915	77.81156
1.495	166.12688	175.45326	57.71641	54.94719	88.60118	85.05455	88.37603	87.39452	88.43401	86.06533	149.58006	157.27276	58.27277	53.85209	74.25425	71.62625	73.87529	74.20659	77.30832	77.69847
1.496	166.08016	175.35578	57.69459	54.95272	88.48703	84.93872	88.27027	87.28706	88.37585	86.01191	149.4896	157.07894	58.19719	53.78639	74.1524	71.51668	73.76742	74.09415	77.19776	77.58507
1.497	166.03377	175.26171	57.67514	54.96032	88.37323	84.82387	88.1657	87.17918	88.31924	85.95779	149.40091	156.88473	58.12258	53.72061	74.05051	71.40703	73.65911	73.98133	77.08742	77.47137
1.498	165.98769	175.17103	57.65802	54.96995	88.2598	84.71007	88.06223	87.07078	88.26416	85.90295	149.31392	156.69023	58.04899	53.65476	73.94858	71.29736	73.55037	73.86821	76.97729	77.35735
1.499	165.9419	175.08373	57.6432	54.98157	88.14676	84.59735	87.95973	86.96182	88.21059	85.84736	149.22856	156.49556	57.97643	53.58887	73.84665	71.1877	73.44126	73.75489	76.86736	77.24305
1.5	165.89638	174.99979	57.63064	54.99513	88.03412	84.48573	87.85806	86.85222	88.15852	85.79103	149.14475	156.30081	57.90495	53.52293	73.74473	71.07811	73.33181	73.64146	76.75761	77.12848
1.501	165.85113	174.91919	57.62029	55.01058	87.92188	84.3752	87.75705	86.74196	88.10792	85.73393	149.06244	156.10611	57.83457	53.45697	73.64283	70.96863	73.22209	73.52804	76.64804	77.01369
1.502	165.80613	174.8419	57.61212	55.02789	87.81003	84.26573	87.65655	86.63101	88.05876	85.67607	148.98153	155.91157	57.76533	53.391	73.54095	70.85931	73.11219	73.41473	76.53867	76.89874
1.503	165.76139	174.76791	57.60609	55.047	87.69856	84.15725	87.55636	86.51934	88.01101	85.61743	148.90195	155.71729	57.69724	53.32503	73.4391	70.75021	73.00217	73.30163	76.42951	76.78368
1.504	165.71692	174.6972	57.60216	55.06786	87.58746	84.0497	87.45632	86.40697	87.96464	85.55801	148.82362	155.5234	57.63035	53.25909	73.33729	70.64138	72.89215	73.18886	76.32058	76.66859
1.505	165.67272	174.62974	57.60028	55.09042	87.47672	83.94297	87.35627	86.29391	87.9196	85.4978	148.74646	155.33	57.56467	53.19318	73.23551	70.53287	72.78223	73.07651	76.21189	76.55355
1.506	165.62881	174.56553	57.60043	55.11463	87.36631	83.83696	87.25603	86.18019	87.87585	85.43682	148.67039	155.13722	57.50024	53.12733	73.13375	70.42474	72.6725	72.9647	76.10349	76.43864
1.507	165.58521	174.50453	57.60256	55.14045	87.25622	83.73155	87.15546	86.06584	87.83335	85.37504	148.59531	154.94517	57.43707	53.06155	73.03203	70.31705	72.56309	72.85351	75.9954	76.32397
1.508	165.54194	174.44674	57.60664	55.16781	87.14643	83.62661	87.05443	85.95091	87.79205	85.31249	148.52115	154.75396	57.37518	52.99588	72.93033	70.20985	72.45411	72.74304	75.88766	76.20962
1.509	165.49904	174.39212	57.61261	55.19666	87.03692	83.52201	86.95284	85.83547	87.75188	85.24917	148.44781	154.56371	57.31461	52.93032	72.82865	70.10321	72.34566	72.63336	75.7803	76.09569
1.51	165.45653	174.34067	57.62046	55.22696	86.92766	83.41763	86.85059	85.71959	87.71281	85.18507	148.3752	154.37453	57.25536	52.86489	72.72699	69.99717	72.23784	72.52455	75.67335	75.98227
1.511	165.41446	174.29236	57.63013	55.25864	86.81865	83.31334	86.74762	85.60334	87.67476	85.12022	148.30325	154.18655	57.19746	52.79963	72.62535	69.8918	72.13076	72.41668	75.56685	75.86947
1.512	165.37286	174.24716	57.64159	55.29165	86.70985	83.20902	86.64389	85.48681	87.63768	85.05461	148.23184	153.99987	57.14092	52.73455	72.52374	69.78715	72.0245	72.3098	75.46083	75.75738
1.513	165.33179	174.20506	57.6548	55.32594	86.60128	83.10459	86.53938	85.37009	87.6015	84.98827	148.1609	153.8146	57.08576	52.66969	72.42216	69.68327	71.91914	72.20395	75.35533	75.64607
1.514	165.29128	174.16604	57.66973	55.36144	86.4929	82.99995	86.4341	85.25327	87.56614	84.92121	148.09034	153.63087	57.03199	52.60505	72.32062	69.58021	71.81474	72.09918	75.25037	75.53564
1.515	165.25139	174.13008	57.68633	55.39811	86.38471	82.89503	86.32808	85.13645	87.53156	84.85343	148.02005	153.44878	56.97962	52.54067	72.21914	69.47801	71.71136	71.99549	75.14599	75.42616
1.516	165.21218	174.09715	57.70457	55.43589	86.27671	82.7898	86.22135	85.01973	87.49766	84.78497	147.94996	153.26844	56.92867	52.47658	72.11771	69.3767	71.60903	71.89292	75.0422	75.31768
1.517	165.17371	174.06723	57.72441	55.47471	86.16889	82.68424	86.11398	84.90322	87.46437	84.71584	147.87996	153.08996	56.87913	52.4128	72.01637	69.27632	71.50777	71.79144	74.93903	75.21027
1.518	165.13603	174.0403	57.74581	55.51452	86.06124	82.57834	86.00606	84.787	87.43162	84.64605	147.80996	152.91344	56.83103	52.34935	71.91514	69.17688	71.4076	71.69107	74.8365	75.10398
1.519	165.09921	174.01633	57.76874	55.55527	85.95378	82.47212	85.89767	84.67118	87.39933	84.57564	147.73988	152.739	56.78435	52.28628	71.81402	69.0784	71.3085	71.59176	74.73462	74.99883
1.52	165.06332	173.9953	57.79316	55.59689	85.84649	82.36564	85.78892	84.55586	87.36742	84.50462	147.66962	152.56673	56.73912	52.2236	71.71306	68.98088	71.21045	71.49351	74.63342	74.89487
1.521	165.02841	173.97718	57.81903	55.63932	85.73938	82.25895	85.67991	84.44114	87.33581	84.43302	147.59908	152.39674	56.69532	52.16134	71.61226	68.88432	71.11343	71.39626	74.53289	74.79209
1.522	164.99456	173.96195	57.84632	55.68252	85.63245	82.15214	85.57077	84.3271	87.3044	84.36087	147.52819	152.22913	56.65296	52.09955	71.51166	68.78871	71.01739	71.29998	74.43304	74.69051
1.523	164.96184	173.94958	57.87498	55.72642	85.52571	82.04531	85.4616	84.21385	87.27312	84.2882	147.45685	152.06398	56.61204	52.03823	71.41129	68.69402	70.92227	71.2046	74.33387	74.59012
1.524	164.93032	173.94003	57.90499	55.77096	85.41916	81.93857	85.35255	84.10147	87.24189	84.21503	147.38497	151.9014	56.57255	51.97744	71.31116	68.60023	70.82802	71.11008	74.23538	74.4909
1.525	164.90007	173.93327	57.9363	55.81608	85.31281	81.83203	85.24371	83.99003	87.21061	84.14139	147.31246	151.74147	56.53448	51.91719	71.2113	68.5073	70.73456	71.01634	74.13756	74.39282
1.526	164.87115	173.92928	57.96888	55.86173	85.20664	81.72583	85.13523	83.87962	87.17919	84.06732	147.23924	151.58429	56.49784	51.85753	71.11173	68.41518	70.64181	70.92331	74.04039	74.29584
1.527	164.84365	173.92802	58.00269	55.90785	85.10069	81.62008	85.02721	83.7703	87.14756	83.99284	147.16523	151.42994	56.4626	51.79847	71.01246	68.32383	70.54971	70.83094	73.94384	74.19991
1.528	164.81764	173.92946	58.03769	55.95438	84.99493	81.51491	84.91978	83.66213	87.11561	83.918	147.09034	151.27849	56.42876	51.74006	70.91352	68.23319	70.45817	70.73914	73.8479	74.10498
1.529	164.79317	173.93355	58.07385	56.00126	84.88938	81.41045	84.81304	83.55517	87.08327	83.84282	147.01448	151.13003	56.39631	51.68233	70.81491	68.1432	70.3671	70.64785	73.75252	74.01096
1.53	164.77033	173.94026	58.11112	56.04844	84.78405	81.3068	84.70709	83.44946	87.05044	83.76735	146.93759	150.98463	56.36523	51.6253	70.71664	68.05381	70.27643	70.55701	73.65767	73.91779
1.531	164.74919	173.94955	58.14947	56.09585	84.67893	81.20406	84.60205	83.34503	87.01704	83.6916	146.85958	150.84236	56.33551	51.56902	70.61872	67.96496	70.18609	70.46653	73.56331	73.82539
1.532	164.7298	173.96137	58.18887	56.14345	84.57403	81.10232	84.498	83.24191	86.98298	83.61563	146.78037	150.7033	56.30712	51.51352	70.52115	67.87657	70.09598	70.37638	73.4694	73.73368
1.533	164.71223	173.97568	58.22926	56.19116	84.46936	81.00166	84.39502	83.14009	86.94817	83.53947	146.69989	150.56749	56.28005	51.45882	70.42392	67.7886	70.00605	70.28647	73.37587	73.64256
1.534	164.69655	173.99244	58.27062	56.23895	84.36493	80.90211	84.29321	83.03959	86.91253	83.46316	146.61808	150.43501	56.25428	51.40497	70.32703	67.70099	69.91623	70.19678	73.28269	73.55195
1.535	164.68282	174.01158	58.3129	56.28674	84.26075	80.80372	84.19262	82.94039	86.87597	83.38673	146.53486	150.3059	56.22979	51.35199	70.23048	67.61368	69.82647	70.10724	73.1898	73.46176
1.536	164.67109	174.03305	58.35606	56.33449	84.15682	80.7065	84.09331	82.84246	86.83841	83.31022	146.45016	150.18022	56.20654	51.29992	70.13425	67.52661	69.73672	70.01783	73.09715	73.37192
1.537	164.66142	174.05681	58.40007	56.38213	84.05317	80.61045	83.99534	82.74578	86.79976	83.23367	146.36393	150.05801	56.18452	51.24879	70.03834	67.43975	69.64693	69.92851	73.00469	73.28233
1.538	164.65386	174.0828	58.44487	56.42962	83.94981	80.51555	83.89875	82.6503	86.75996	83.15712	146.2761	149.93931	56.16369	51.19864	69.94273	67.35304	69.55708	69.83926	72.91238	73.19293
1.539	164.64846	174.11094	58.49043	56.4769	83.84677	80.42175	83.80357	82.55597	86.71891	83.0806	146.18661	149.82417	56.14403	51.14948	69.84742	67.26647	69.46715	69.75006	72.82017	73.10365
1.54	164.64526	174.14119	58.53671	56.52392	83.74405	80.32901	83.70982	82.46273	86.67654	83.00416	146.09541	149.71261	56.1255	51.10137	69.75239	67.17998	69.37713	69.66092	72.72804	73.01445
1.541	164.6443	174.17346	58.58366	56.57061	83.64169	80.23724	83.6175	82.37053	86.63278	82.92783	146.00244	149.60466	56.10808	51.05433	69.65764	67.09357	69.28703	69.57182	72.63594	72.92528
1.542	164.64561	174.2077	58.63124	56.61693	83.5397	80.14639	83.52661	82.27928	86.58756	82.85165	145.90766	149.50035	56.09174	51.00838	69.56316	67.00722	69.19684	69.48278	72.54386	72.8361
1.543	164.64923	174.24382	58.6794	56.66282	83.43811	80.05634	83.43713	82.18893	86.5408	82.77565	145.81102	149.39969	56.07643	50.96357	69.46895	66.92092	69.1066	69.39382	72.45179	72.74689
1.544	164.65518	174.28175	58.7281	56.70824	83.33694	79.967	83.34903	82.09941	86.49244	82.69988	145.71248	149.3027	56.06212	50.91991	69.37499	66.83466	69.01634	69.30494	72.35972	72.65766
1.545	164.66348	174.32141	58.77728	56.75312	83.23622	79.87828	83.26228	82.01064	86.44242	82.62437	145.612	149.20938	56.04877	50.87744	69.28129	66.74847	68.9261	69.21619	72.26765	72.5684
1.546	164.67415	174.36272	58.82691	56.79742	83.13596	79.79006	83.17681	81.92256	86.39067	82.54916	145.50954	149.11974	56.03635	50.8362	69.18785	66.66235	68.83593	69.12758	72.17561	72.47912
1.547	164.68718	174.40558	58.87693	56.84109	83.03618	79.70224	83.09255	81.83509	86.33714	82.47427	145.40508	149.03378	56.02482	50.79619	69.09467	66.57632	68.74588	69.03915	72.08361	72.38986
1.548	164.70259	174.44991	58.92729	56.88407	82.93689	79.61472	83.00944	81.74818	86.28177	82.39975	145.29857	148.95148	56.01413	50.75746	69.00174	66.49042	68.65603	68.95093	71.99168	72.30065
1.549	164.72037	174.49561	58.97795	56.92632	82.83809	79.52741	82.92737	81.66176	86.22451	82.32563	145.19001	148.87285	56.00425	50.72002	68.90908	66.40468	68.56643	68.86296	71.89988	72.21153
1.55	164.74051	174.54258	59.02885	56.96779	82.7398	79.4402	82.84626	81.57577	86.16532	82.25194	145.07935	148.79785	55.99514	50.68391	68.81669	66.31913	68.47716	68.77527	71.80823	72.12254
1.551	164.76299	174.59073	59.07993	57.00842	82.642	79.35302	82.76599	81.49017	86.10415	82.17871	144.9666	148.72648	55.98674	50.64914	68.72457	66.23383	68.38829	68.6879	71.71682	72.03375
1.552	164.78779	174.63993	59.13114	57.04818	82.54467	79.26579	82.68645	81.40489	86.04096	82.10598	144.85173	148.6587	55.97902	50.61573	68.63272	66.14882	68.29988	68.60088	71.62568	71.94521
1.553	164.81488	174.69009	59.18244	57.087	82.44781	79.17846	82.60752	81.3199	85.97572	82.03376	144.73473	148.59448	55.97194	50.58372	68.54117	66.06414	68.212	68.51424	71.5349	71.85697
1.554	164.84421	174.74109	59.23375	57.12485	82.35139	79.09097	82.52908	81.23515	85.90839	81.96209	144.6156	148.53378	55.96544	50.55312	68.4499	65.97983	68.12471	68.428	71.44454	71.76909
1.555	164.87575	174.7928	59.28503	57.16168	82.25538	79.0033	82.45101	81.15059	85.83895	81.891	144.49434	148.47656	55.95949	50.52394	68.35892	65.89595	68.03808	68.34218	71.35466	71.68163
1.556	164.90945	174.84512	59.33621	57.19744	82.15973	78.91541	82.37318	81.0662	85.76737	81.82051	144.37094	148.42278	55.95403	50.49621	68.26824	65.81254	67.95213	68.25682	71.26535	71.59462
1.557	164.94523	174.8979	59.38723	57.23208	82.06442	78.82731	82.29548	80.98193	85.69363	81.75065	144.24541	148.37237	55.94903	50.46994	68.17787	65.72963	67.86691	68.17192	71.17666	71.50813
1.558	164.98305	174.95103	59.43804	57.26557	81.9694	78.73898	82.21781	80.89776	85.61771	81.68143	144.11776	148.3253	55.94443	50.44515	68.08779	65.64724	67.78245	68.08749	71.08866	71.42218
1.559	165.02281	175.00436	59.48857	57.29786	81.87462	78.65046	82.14005	80.81366	85.53962	81.61288	143.988	148.28148	55.94019	50.42185	67.99802	65.56541	67.69875	68.00354	71.0014	71.3368
1.56	165.06444	175.05777	59.53876	57.3289	81.78004	78.56176	82.06212	80.72959	85.45933	81.54502	143.85615	148.24086	55.93625	50.40004	67.90856	65.48415	67.61582	67.92009	70.91495	71.25202
1.561	165.10784	175.1111	59.58853	57.35865	81.68561	78.47293	81.98394	80.64553	85.37686	81.47786	143.72223	148.20336	55.93258	50.37975	67.81939	65.40348	67.53364	67.83713	70.82932	71.16786
1.562	165.15293	175.16421	59.63784	57.38708	81.59131	78.38403	81.90544	80.56145	85.29219	81.41143	143.58626	148.16892	55.92913	50.36097	67.73053	65.32338	67.45218	67.75467	70.74457	71.08432
1.563	165.19959	175.21696	59.6866	57.41413	81.49709	78.29509	81.82659	80.47734	85.20534	81.34573	143.44828	148.13744	55.92585	50.34372	67.64196	65.24387	67.37143	67.6727	70.66069	71.00141
1.564	165.24772	175.26918	59.73476	57.43976	81.40292	78.20621	81.74734	80.39316	85.11633	81.28077	143.30831	148.10884	55.92269	50.32799	67.55369	65.16492	67.29131	67.59121	70.5777	70.91912
1.565	165.29718	175.32074	59.78224	57.46395	81.30878	78.11743	81.66768	80.30891	85.02516	81.21658	143.16638	148.08303	55.9196	50.3138	67.46569	65.08653	67.21179	67.5102	70.49559	70.83743
1.566	165.34786	175.37145	59.82897	57.48664	81.21467	78.02883	81.58761	80.22457	84.93186	81.15315	143.02255	148.05993	55.91654	50.30113	67.37798	65.00866	67.13279	67.42967	70.41433	70.75632
1.567	165.39962	175.42118	59.87488	57.50779	81.12058	77.94049	81.50714	80.14012	84.83645	81.09049	142.87684	148.03942	55.91346	50.29	67.29053	64.93129	67.05425	67.34959	70.3339	70.67577
1.568	165.45231	175.46973	59.91989	57.52738	81.02651	77.85248	81.4263	80.05554	84.73896	81.02861	142.72931	148.02142	55.91032	50.2804	67.20334	64.8544	66.9761	67.26996	70.25425	70.59575
1.569	165.50579	175.51696	59.96395	57.54536	80.93248	77.76486	81.34513	79.97084	84.63943	80.96751	142.58001	148.0058	55.90707	50.27231	67.11641	64.77794	66.89827	67.19076	70.17531	70.51622
1.57	165.5599	175.56268	60.00696	57.56169	80.83852	77.67769	81.26367	79.88599	84.5379	80.90719	142.42899	147.99248	55.90366	50.26574	67.02972	64.7019	66.82068	67.11197	70.09704	70.43713
1.571	165.61447	175.60672	60.04887	57.57635	80.74465	77.59104	81.18198	79.80101	84.43441	80.84766	142.2763	147.98132	55.90006	50.26068	66.94327	64.62624	66.74327	67.03358	70.01935	70.35846
1.572	165.66934	175.64891	60.08958	57.58928	80.65093	77.50494	81.10013	79.71588	84.329	80.7889	142.12202	147.97222	55.89621	50.25711	66.85705	64.55093	66.66599	66.95556	69.94216	70.28015
1.573	165.72432	175.68907	60.12903	57.60047	80.55741	77.41944	81.01818	79.63062	84.22173	80.73092	141.96619	147.96505	55.89207	50.25503	66.77105	64.47593	66.58877	66.87789	69.8654	70.20216
1.574	165.77925	175.72701	60.16714	57.60986	80.46413	77.33455	80.9362	79.54522	84.11265	80.6737	141.80889	147.9597	55.88761	50.25441	66.68528	64.40123	66.51157	66.80055	69.78897	70.12444
1.575	165.83392	175.76255	60.20383	57.61744	80.37115	77.2503	80.85424	79.45971	84.00183	80.61725	141.65018	147.95603	55.88277	50.25524	66.59973	64.3268	66.43437	66.72352	69.71281	70.04695
1.576	165.88814	175.79551	60.23903	57.62317	80.27853	77.16668	80.77238	79.37409	83.88932	80.56153	141.49014	147.95392	55.87751	50.2575	66.5144	64.25261	66.35714	66.64677	69.63682	69.96964
1.577	165.94172	175.82571	60.27265	57.62701	80.18634	77.08368	80.69066	79.28838	83.7752	80.50656	141.32885	147.95323	55.87181	50.26116	66.4293	64.17865	66.27988	66.57028	69.56093	69.89247
1.578	165.99445	175.85295	60.30463	57.62894	80.09462	77.00129	80.60913	79.20261	83.65953	80.4523	141.16637	147.95384	55.86561	50.26621	66.34443	64.10489	66.20259	66.49404	69.48509	69.81539
1.579	166.04612	175.87705	60.33487	57.62893	80.00343	76.91947	80.52782	79.11678	83.5424	80.39874	141.0028	147.9556	55.85889	50.27262	66.25981	64.03133	66.12528	66.41802	69.40922	69.73838
1.58	166.09651	175.89781	60.36331	57.62694	79.91283	76.83819	80.44676	79.03094	83.42387	80.34587	140.83821	147.95838	55.85159	50.28036	66.17545	63.95795	66.04799	66.3422	69.33327	69.6614
1.581	166.14541	175.91507	60.38986	57.62295	79.82284	76.75739	80.36596	78.94509	83.30404	80.29367	140.67269	147.96204	55.84369	50.2894	66.09136	63.88474	65.97075	66.26657	69.25722	69.58442
1.582	166.1926	175.92861	60.41446	57.61692	79.73351	76.67703	80.28542	78.85926	83.18298	80.2421	140.50633	147.96644	55.83515	50.2997	66.00756	63.8117	65.89361	66.19112	69.18104	69.50742
1.583	166.23785	175.93826	60.43701	57.60885	79.64485	76.59706	80.20514	78.77348	83.06078	80.19115	140.33921	147.97142	55.82593	50.31124	65.92409	63.73881	65.81662	66.11585	69.1047	69.43038
1.584	166.28094	175.94383	60.45746	57.59869	79.55688	76.5174	80.12508	78.68776	82.93754	80.1408	140.17143	147.97686	55.81601	50.32398	65.84095	63.66608	65.73984	66.04075	69.0282	69.3533
1.585	166.32163	175.94513	60.47571	57.58642	79.46961	76.43802	80.04522	78.60213	82.81335	80.09101	140.00309	147.98261	55.80535	50.33788	65.75819	63.5935	65.66333	65.96581	68.95156	69.27618
1.586	166.3597	175.94199	60.49169	57.57202	79.38302	76.35886	79.96552	78.51659	82.68831	80.04175	139.83427	147.98851	55.79393	50.3529	65.67582	63.52107	65.58715	65.89105	68.87478	69.19902
1.587	166.39491	175.93421	60.50534	57.55547	79.2971	76.27986	79.88593	78.43116	82.56251	79.99299	139.66507	147.99442	55.7817	50.36899	65.59389	63.44881	65.51137	65.81647	68.79789	69.12184
1.588	166.42702	175.92161	60.51657	57.53675	79.21182	76.20098	79.80641	78.34584	82.43605	79.94471	139.4956	148.00019	55.76865	50.38612	65.51241	63.37672	65.43603	65.74209	68.72094	69.04467
1.589	166.45581	175.90403	60.52532	57.51583	79.12713	76.12218	79.7269	78.26064	82.30905	79.89686	139.32594	148.00568	55.75474	50.40424	65.43142	63.30481	65.36119	65.66793	68.64396	68.96753
1.59	166.48104	175.88127	60.53152	57.4927	79.043	76.04344	79.64735	78.17556	82.18159	79.84941	139.15621	148.01074	55.73996	50.4233	65.35094	63.2331	65.28689	65.594	68.56701	68.89047
1.591	166.50247	175.85318	60.5351	57.46734	78.95938	75.96474	79.5677	78.09059	82.0538	79.80233	138.9865	148.01523	55.72427	50.44326	65.27101	63.16161	65.21318	65.52033	68.49014	68.81353
1.592	166.51987	175.81959	60.53598	57.43973	78.8762	75.88606	79.48793	78.00572	81.92577	79.75556	138.81691	148.01899	55.70766	50.46405	65.19163	63.09035	65.14008	65.44695	68.4134	68.73677
1.593	166.53302	175.78032	60.53411	57.40986	78.79339	75.80739	79.40797	77.92096	81.79763	79.70909	138.64755	148.02188	55.69009	50.48563	65.11284	63.01935	65.0676	65.37388	68.33687	68.66025
1.594	166.54168	175.73523	60.52943	57.3777	78.71091	75.72875	79.32782	77.83628	81.66946	79.66285	138.47852	148.02375	55.67157	50.50795	65.03463	62.94863	64.99575	65.30117	68.2606	68.58403
1.595	166.54564	175.68415	60.52187	57.34326	78.62867	75.65014	79.24744	77.75168	81.5414	79.61682	138.30993	148.02446	55.65205	50.53095	64.95701	62.87822	64.92454	65.22883	68.18465	68.50817
1.596	166.54465	175.62694	60.51137	57.30652	78.54663	75.57158	79.16683	77.66716	81.41355	79.57094	138.14187	148.02388	55.63154	50.55457	64.87999	62.80815	64.85393	65.15691	68.10909	68.43276
1.597	166.53852	175.56346	60.49788	57.26747	78.4647	75.4931	79.08599	77.5827	81.28601	79.52517	137.97445	148.02185	55.61	50.57875	64.80356	62.73845	64.78391	65.08544	68.03396	68.35784
1.598	166.52702	175.49357	60.48134	57.22611	78.38285	75.41473	79.00492	77.4983	81.15892	79.47947	137.80778	148.01824	55.58743	50.60345	64.72769	62.66914	64.71444	65.01444	67.95932	68.28348
1.599	166.50995	175.41714	60.46171	57.18242	78.30102	75.3365	78.92367	77.41395	81.03237	79.43379	137.64196	148.01291	55.56381	50.62858	64.65239	62.60026	64.64547	64.94394	67.88521	68.20976
1.6	166.4871	175.33405	60.43895	57.1364	78.21916	75.25844	78.84225	77.32965	80.90648	79.38808	137.47708	148.00573	55.53914	50.6541	64.57762	62.53182	64.57695	64.87397	67.81165	68.1367
1.601	166.45829	175.24418	60.41299	57.08805	78.13725	75.18059	78.76071	77.2454	80.78136	79.34229	137.31326	147.99656	55.51339	50.67995	64.50335	62.46385	64.50882	64.80453	67.73869	68.06437
1.602	166.42331	175.14742	60.38381	57.03737	78.05525	75.10298	78.6791	77.16121	80.65713	79.29638	137.15058	147.98528	55.48656	50.70605	64.42955	62.39637	64.44102	64.73564	67.66633	67.9928
1.603	166.38199	175.04368	60.35137	56.98436	77.97314	75.02563	78.59749	77.07709	80.53389	79.25029	136.98916	147.97175	55.45865	50.73234	64.3562	62.3294	64.37349	64.66731	67.59457	67.92201
1.604	166.33415	174.93286	60.31564	56.92902	77.89092	74.94858	78.51592	76.99303	80.41175	79.20398	136.82909	147.95586	55.42965	50.75876	64.28325	62.26296	64.30615	64.59953	67.52342	67.85201
1.605	166.27964	174.81489	60.27659	56.87136	77.80859	74.87185	78.43446	76.90905	80.29083	79.15739	136.67047	147.93749	55.39954	50.78525	64.21067	62.19705	64.23894	64.5323	67.45285	67.78281
1.606	166.21829	174.68969	60.23419	56.81139	77.72616	74.79544	78.35317	76.82517	80.17122	79.11047	136.51339	147.91651	55.36833	50.81173	64.13843	62.13168	64.1718	64.46559	67.38285	67.71439
1.607	166.14996	174.55721	60.18842	56.74912	77.64365	74.71937	78.27211	76.74138	80.05303	79.06318	136.35795	147.89281	55.33602	50.83815	64.06649	62.06686	64.10468	64.39938	67.31337	67.64673
1.608	166.07452	174.41739	60.13927	56.68455	77.56107	74.64364	78.19133	76.65771	79.93637	79.01546	136.20423	147.86629	55.30261	50.86443	63.99485	62.00258	64.03753	64.33365	67.24438	67.57979
1.609	165.99185	174.27018	60.08673	56.61771	77.47845	74.56826	78.11088	76.57417	79.82134	78.96726	136.05234	147.83683	55.26808	50.89051	63.92346	61.93885	63.97029	64.26835	67.17584	67.51353
1.61	165.90183	174.11557	60.03079	56.54861	77.39584	74.4932	78.0308	76.49076	79.70804	78.91853	135.90235	147.80434	55.23245	50.91632	63.85231	61.87565	63.90295	64.20345	67.10768	67.4479
1.611	165.80436	173.95354	59.97145	56.47726	77.31325	74.41846	77.95111	76.4075	79.59655	78.86922	135.75436	147.76872	55.19572	50.94179	63.7814	61.81297	63.83548	64.13891	67.03985	67.38281
1.612	165.69937	173.78408	59.90872	56.40371	77.23074	74.34403	77.87184	76.3244	79.48699	78.81928	135.60844	147.72987	55.15789	50.96686	63.71071	61.75079	63.76787	64.07466	66.97231	67.31822
1.613	165.58677	173.6072	59.8426	56.32795	77.14832	74.26987	77.793	76.24146	79.37943	78.76866	135.46468	147.68771	55.11897	50.99147	63.64024	61.68911	63.70012	64.01068	66.90499	67.25404
1.614	165.46651	173.42291	59.77311	56.25004	77.06604	74.19597	77.71459	76.1587	79.27398	78.7173	135.32316	147.64216	55.07896	51.01554	63.56999	61.62789	63.63223	63.9469	66.83784	67.19019
1.615	165.33855	173.23126	59.70027	56.16998	76.98392	74.12229	77.6366	76.07611	79.1707	78.66517	135.18394	147.59313	55.03787	51.039	63.49996	61.5671	63.56422	63.88329	66.77081	67.1266
1.616	165.20286	173.03228	59.6241	56.08783	76.90198	74.04882	77.55901	75.9937	79.06969	78.6122	135.04711	147.54055	54.99571	51.06181	63.43016	61.50671	63.49613	63.81978	66.70385	67.06318
1.617	165.05942	172.82604	59.54465	56.00362	76.82024	73.97551	77.48179	75.91148	78.97102	78.55837	134.91273	147.48435	54.95248	51.08388	63.3606	61.4467	63.42799	63.75635	66.63693	66.99988
1.618	164.90824	172.6126	59.46194	55.91738	76.73871	73.90235	77.4049	75.82945	78.87476	78.50361	134.78087	147.42448	54.9082	51.10516	63.29128	61.387	63.35984	63.69295	66.57001	66.93661
1.619	164.74934	172.39207	59.37603	55.82916	76.65739	73.8293	77.32833	75.74761	78.781	78.44788	134.65159	147.36086	54.86288	51.12559	63.22221	61.32759	63.29173	63.62954	66.50305	66.87331
1.62	164.58276	172.16454	59.28695	55.739	76.57627	73.75633	77.25201	75.66597	78.68979	78.39114	134.52494	147.29346	54.81653	51.14509	63.15338	61.26842	63.22372	63.5661	66.43604	66.80993
1.621	164.40855	171.93012	59.19477	55.64696	76.49534	73.68341	77.17591	75.58452	78.6012	78.33334	134.401	147.22222	54.76917	51.16362	63.0848	61.20943	63.15586	63.50259	66.36895	66.74641
1.622	164.22678	171.68896	59.09956	55.55309	76.41458	73.61051	77.09999	75.50326	78.51529	78.27445	134.2798	147.1471	54.72081	51.18112	63.01646	61.15058	63.0882	63.439	66.30177	66.68272
1.623	164.03754	171.44118	59.00138	55.45744	76.33397	73.5376	77.0242	75.42221	78.43211	78.21442	134.16139	147.06807	54.67147	51.19751	62.94835	61.09181	63.02079	63.37531	66.2345	66.61881
1.624	163.84095	171.18697	58.90031	55.36007	76.25347	73.46466	76.94852	75.34136	78.35172	78.15321	134.04583	146.9851	54.62115	51.21276	62.88045	61.03307	62.95369	63.31152	66.16712	66.55465
1.625	163.63714	170.92649	58.79642	55.26106	76.17305	73.39164	76.8729	75.26072	78.27416	78.09079	133.93315	146.89815	54.56989	51.2268	62.81274	60.97431	62.88694	63.2476	66.09965	66.49024
1.626	163.42624	170.65994	58.68982	55.16046	76.09267	73.31853	76.79733	75.18029	78.19947	78.02712	133.82338	146.80722	54.5177	51.23959	62.7452	60.91547	62.82057	63.18358	66.03207	66.42554
1.627	163.20842	170.38753	58.5806	55.05835	76.0123	73.24527	76.72177	75.10007	78.1277	77.96216	133.71657	146.7123	54.46459	51.25106	62.6778	60.85651	62.75462	63.11944	65.9644	66.36056
1.628	162.98389	170.10948	58.46886	54.9548	75.93189	73.17184	76.64623	75.02008	78.05886	77.89589	133.61274	146.61337	54.41059	51.26117	62.61051	60.79739	62.68911	63.05521	65.89664	66.2953
1.629	162.75283	169.82603	58.35471	54.84989	75.85141	73.09821	76.57068	74.94031	77.993	77.82828	133.51191	146.51044	54.35572	51.26988	62.54331	60.73806	62.62404	62.99089	65.82882	66.22974
1.63	162.51547	169.53744	58.23827	54.74371	75.77082	73.02433	76.49513	74.86078	77.93014	77.75929	133.41411	146.40351	54.30001	51.27713	62.47615	60.67849	62.55942	62.9265	65.76093	66.16391
1.631	162.27207	169.24398	58.11966	54.63633	75.69011	72.95016	76.41958	74.78148	77.87028	77.6889	133.31935	146.29259	54.24346	51.28288	62.409	60.61865	62.49524	62.86207	65.693	66.0978
1.632	162.0229	168.94594	57.99901	54.52786	75.60923	72.87568	76.34403	74.70243	77.81346	77.61709	133.22765	146.1777	54.18611	51.2871	62.34185	60.55851	62.43147	62.7976	65.62506	66.03143
1.633	161.76823	168.64362	57.87646	54.41838	75.52819	72.80084	76.26849	74.62361	77.75967	77.54383	133.13901	146.05887	54.12799	51.28974	62.27467	60.49807	62.3681	62.73313	65.55711	65.96482
1.634	161.50838	168.33734	57.75216	54.308	75.44695	72.72561	76.19297	74.54503	77.70892	77.46912	133.05344	145.93612	54.06911	51.29077	62.20745	60.43731	62.30507	62.66868	65.4892	65.89797
1.635	161.24368	168.02744	57.62626	54.19682	75.36553	72.64997	76.11746	74.46668	77.66122	77.39293	132.97094	145.80949	54.0095	51.29014	62.14016	60.37623	62.24235	62.60427	65.42134	65.83091
1.636	160.97447	167.71426	57.4989	54.08494	75.28392	72.57388	76.04198	74.38856	77.61655	77.31524	132.8915	145.67903	53.94919	51.28784	62.07282	60.31483	62.17988	62.53992	65.35356	65.76364
1.637	160.70114	167.39818	57.37027	53.97247	75.20212	72.49732	75.96652	74.31064	77.5749	77.23606	132.81512	145.54476	53.88821	51.28383	62.00542	60.25313	62.11762	62.47566	65.28591	65.6962
1.638	160.42407	167.07958	57.24053	53.85954	75.12016	72.42028	75.89107	74.2329	77.53627	77.15536	132.74178	145.40676	53.82658	51.27809	61.93797	60.19115	62.05549	62.41148	65.2184	65.62859
1.639	160.14367	166.75884	57.10985	53.74626	75.03805	72.34275	75.81563	74.15533	77.50063	77.07315	132.67147	145.26508	53.76434	51.27058	61.8705	60.12889	61.99345	62.34741	65.15108	65.56083
1.64	159.86037	166.43639	56.97843	53.63276	74.9558	72.26473	75.74016	74.07789	77.46795	76.98942	132.60417	145.11977	53.7015	51.26129	61.80303	60.0664	61.93143	62.28345	65.08397	65.49294
1.641	159.57464	166.11265	56.84644	53.51915	74.87346	72.18623	75.66464	74.00055	77.43821	76.90418	132.53985	144.97092	53.63811	51.25021	61.7356	60.0037	61.86937	62.2196	65.01711	65.42494
1.642	159.28693	165.78807	56.7141	53.40558	74.79104	72.10726	75.58903	73.92326	77.41138	76.81742	132.47849	144.81859	53.57419	51.23731	61.66824	59.94081	61.80722	62.15586	64.95051	65.35685
1.643	158.99775	165.46308	56.5816	53.29218	74.70856	72.02785	75.5133	73.84598	77.38741	76.72916	132.42005	144.66287	53.50978	51.22258	61.60099	59.87779	61.74494	62.09221	64.88422	65.28868
1.644	158.7076	165.13818	56.44914	53.17909	74.62607	71.94803	75.43741	73.76868	77.36627	76.6394	132.3645	144.50383	53.4449	51.20602	61.53389	59.81465	61.68248	62.02863	64.81823	65.22046
1.645	158.41701	164.81383	56.31695	53.06646	74.54358	71.86785	75.3613	73.69129	77.34791	76.54816	132.3118	144.34158	53.37959	51.18761	61.46699	59.75143	61.6198	61.96511	64.75256	65.15219
1.646	158.12653	164.49053	56.18524	52.95443	74.46113	71.78735	75.28492	73.61379	77.33227	76.45546	132.2619	144.1762	53.31388	51.16735	61.40032	59.68817	61.55688	61.90161	64.68722	65.0839
1.647	157.83674	164.1688	56.05425	52.84315	74.37872	71.7066	75.20824	73.53611	77.3193	76.3613	132.21477	144.00779	53.24781	51.14524	61.33393	59.62488	61.49369	61.83812	64.62219	65.0156
1.648	157.54822	163.84915	55.92419	52.73279	74.29638	71.62564	75.13122	73.45822	77.30894	76.26572	132.17035	143.83647	53.18141	51.12129	61.26782	59.5616	61.43022	61.77459	64.55746	64.9473
1.649	157.26156	163.53211	55.79531	52.62349	74.21412	71.54455	75.05381	73.38009	77.30114	76.16875	132.12858	143.66233	53.11471	51.09549	61.20204	59.49835	61.36645	61.71099	64.493	64.879
1.65	156.97739	163.21823	55.66784	52.51543	74.13196	71.46341	74.97599	73.30167	77.29581	76.0704	132.08941	143.48549	53.04776	51.06786	61.1366	59.43512	61.30239	61.64729	64.42879	64.81071
1.651	156.69635	162.90806	55.54203	52.40878	74.04988	71.38228	74.89775	73.22294	77.2929	75.97072	132.05279	143.30606	52.98059	51.0384	61.07149	59.37193	61.23804	61.58346	64.36478	64.74242
1.652	156.41909	162.60217	55.41814	52.30369	73.96791	71.30124	74.81908	73.14388	77.29232	75.86973	132.01865	143.12418	52.91323	51.00713	61.00671	59.30877	61.17339	61.51946	64.30091	64.67414
1.653	156.14628	162.30113	55.2964	52.20036	73.88603	71.22037	74.73999	73.06448	77.29401	75.76749	131.98692	142.93996	52.84573	50.97407	60.94226	59.24564	61.10847	61.45525	64.23714	64.60586
1.654	155.8786	162.00553	55.17709	52.09895	73.80423	71.13974	74.66051	72.98472	77.29787	75.66403	131.95754	142.75353	52.77812	50.93924	60.8781	59.18251	61.04328	61.39081	64.17339	64.53755
1.655	155.61674	161.71596	55.06045	51.99965	73.72251	71.05942	74.58067	72.90462	77.30383	75.55939	131.93044	142.56503	52.71044	50.90265	60.81421	59.11935	60.97783	61.32612	64.10959	64.46919
1.656	155.36141	161.43302	54.94677	51.90264	73.64085	70.97948	74.50053	72.82418	77.3118	75.45364	131.90555	142.37459	52.64274	50.86435	60.75054	59.05614	60.91214	61.26116	64.04568	64.40077
1.657	155.11335	161.15732	54.83629	51.80811	73.55925	70.89997	74.42014	72.74341	77.32169	75.34681	131.88279	142.18235	52.57504	50.82434	60.68705	58.99283	60.8462	61.19589	63.98157	64.33225
1.658	154.87327	160.88948	54.72929	51.71625	73.47768	70.82096	74.33959	72.66233	77.33341	75.23897	131.86208	141.98845	52.5074	50.78267	60.62369	58.92937	60.78004	61.13031	63.91718	64.2636
1.659	154.64194	160.63011	54.62605	51.62726	73.39613	70.74249	74.25895	72.58098	77.34686	75.13017	131.84336	141.79304	52.43985	50.73936	60.56041	58.86573	60.71366	61.06441	63.85246	64.19479
1.66	154.42009	160.37985	54.52684	51.54132	73.31459	70.6646	74.17832	72.49939	77.36195	75.02048	131.82653	141.59626	52.37244	50.69447	60.49716	58.80184	60.64705	60.99818	63.78732	64.12577
1.661	154.2085	160.13933	54.43193	51.45865	73.23306	70.5873	74.09781	72.41759	77.37857	74.90996	131.81153	141.39826	52.30521	50.64802	60.43389	58.73767	60.58022	60.93161	63.72169	64.0565
1.662	154.00794	159.90918	54.34161	51.37943	73.15152	70.51062	74.0175	72.33563	77.39663	74.79868	131.79825	141.1992	52.23821	50.60005	60.37056	58.67317	60.51318	60.86469	63.65552	63.98695
1.663	153.8192	159.69004	54.25614	51.30388	73.06997	70.43455	73.9375	72.25355	77.41603	74.68672	131.78664	140.99923	52.17147	50.55062	60.30711	58.60829	60.44591	60.79744	63.58875	63.91708
1.664	153.64305	159.48256	54.17581	51.2322	72.98841	70.35909	73.85789	72.1714	77.43666	74.57414	131.77659	140.7985	52.10505	50.49976	60.24353	58.54301	60.37841	60.72984	63.52134	63.84685
1.665	153.4803	159.28738	54.10091	51.1646	72.90685	70.28422	73.77877	72.08922	77.45841	74.46103	131.76802	140.59717	52.03898	50.44754	60.17978	58.47729	60.31067	60.6619	63.45324	63.77622
1.666	153.33173	159.10514	54.0317	51.10128	72.82529	70.2099	73.70022	72.00706	77.48118	74.34746	131.76085	140.3954	51.97332	50.394	60.11585	58.41113	60.24269	60.59363	63.38444	63.70516
1.667	153.19817	158.9365	53.96848	51.04247	72.74375	70.1361	73.62229	71.92497	77.50487	74.23352	131.755	140.19335	51.90812	50.33919	60.05173	58.34451	60.17447	60.52503	63.31492	63.63365
1.668	153.0804	158.78209	53.91151	50.98836	72.66225	70.06276	73.54503	71.843	77.52936	74.1193	131.75038	139.99117	51.84341	50.28318	59.98742	58.27745	60.106	60.45611	63.24468	63.56166
1.669	152.97924	158.64257	53.86108	50.93917	72.58081	69.98982	73.46847	71.76119	77.55455	74.00488	131.74689	139.78904	51.77925	50.22601	59.92292	58.20997	60.03728	60.38689	63.17371	63.48919
1.67	152.8955	158.51857	53.81747	50.89512	72.49945	69.91722	73.39263	71.67957	77.58032	73.89035	131.74447	139.58711	51.71569	50.16776	59.85826	58.14208	59.96831	60.31736	63.10205	63.41621
1.671	152.82998	158.41074	53.78095	50.85642	72.41821	69.84488	73.3175	71.5982	77.60657	73.77582	131.74301	139.38555	51.65278	50.10849	59.79345	58.07383	59.8991	60.24754	63.02971	63.34273
1.672	152.78349	158.31971	53.75179	50.82328	72.33711	69.77274	73.24304	71.51709	77.6332	73.66136	131.74245	139.18452	51.59057	50.04825	59.72852	58.00527	59.82966	60.17745	62.95674	63.26875
1.673	152.75684	158.24611	53.73027	50.79593	72.25618	69.70072	73.16921	71.43627	77.66008	73.54709	131.74268	138.98417	51.5291	49.98713	59.6635	57.93644	59.76	60.1071	62.88318	63.19428
1.674	152.75082	158.19057	53.71665	50.77458	72.17546	69.62873	73.09594	71.35576	77.68711	73.4331	131.74364	138.78468	51.46843	49.92517	59.59842	57.86742	59.69014	60.03652	62.80909	63.11934
1.675	152.76625	158.15372	53.7112	50.75944	72.09499	69.55673	73.02314	71.27557	77.71419	73.31949	131.74525	138.5862	51.40862	49.86247	59.53331	57.79826	59.6201	59.96571	62.73454	63.04396
1.676	152.8039	158.13616	53.71419	50.75072	72.01478	69.48462	72.95071	71.1957	77.74121	73.20638	131.74741	138.3889	51.34971	49.79907	59.4682	57.72902	59.54992	59.89471	62.65959	62.96816
1.677	152.86457	158.1385	53.72586	50.74865	71.93488	69.41237	72.87853	71.11616	77.76806	73.09385	131.75006	138.19293	51.29176	49.73507	59.40311	57.65977	59.47961	59.82353	62.58432	62.89201
1.678	152.94903	158.16134	53.74647	50.75344	71.85529	69.3399	72.80649	71.03693	77.79464	72.98203	131.75312	137.99846	51.23483	49.67053	59.33806	57.59056	59.40921	59.75222	62.50881	62.81553
1.679	153.05806	158.20527	53.77628	50.76529	71.77606	69.26718	72.73444	70.95798	77.82084	72.87101	131.75652	137.80564	51.17896	49.60553	59.27306	57.52145	59.33876	59.68081	62.43314	62.73879
1.68	153.19241	158.27086	53.81553	50.78442	71.69718	69.19417	72.66226	70.87931	77.84656	72.76092	131.76018	137.61463	51.12421	49.54015	59.20813	57.45248	59.26829	59.60933	62.3574	62.66185
1.681	153.35284	158.3587	53.86445	50.81104	71.61868	69.12084	72.58981	70.80087	77.8717	72.65185	131.76404	137.42559	51.07065	49.47446	59.14326	57.38368	59.19783	59.53782	62.28165	62.58477
1.682	153.54008	158.46933	53.92328	50.84535	71.54055	69.04718	72.51698	70.72263	77.89617	72.54393	131.76802	137.23867	51.01832	49.40853	59.07845	57.31509	59.12744	59.46633	62.20599	62.50765
1.683	153.75487	158.60329	53.99226	50.88756	71.4628	68.97316	72.44364	70.64454	77.91986	72.43726	131.77207	137.05403	50.96728	49.34246	59.01368	57.24671	59.05713	59.3949	62.13049	62.43054
1.684	153.9979	158.76113	54.07159	50.93787	71.38542	68.8988	72.36971	70.56658	77.94269	72.33196	131.77613	136.8718	50.91759	49.27632	58.94892	57.17856	58.98695	59.32358	62.05521	62.35354
1.685	154.26989	158.94335	54.1615	50.99649	71.30839	68.82409	72.2951	70.48868	77.96456	72.22815	131.78013	136.69215	50.86931	49.21018	58.88417	57.11063	58.91693	59.25243	61.98023	62.27674
1.686	154.57151	159.15046	54.2622	51.06361	71.23169	68.74905	72.21976	70.4108	77.98538	72.12593	131.78403	136.51521	50.82249	49.14413	58.81938	57.04291	58.84709	59.1815	61.90559	62.20021
1.687	154.90343	159.38295	54.37388	51.13942	71.15531	68.67369	72.14364	70.3329	78.00506	72.02542	131.78777	136.34113	50.7772	49.07826	58.75452	56.97537	58.77747	59.11083	61.83134	62.12404
1.688	155.2663	159.64129	54.49674	51.22411	71.0792	68.59804	72.06675	70.25492	78.02353	71.92674	131.7913	136.17006	50.73349	49.01263	58.68957	56.908	58.70809	59.04047	61.75751	62.04832
1.689	155.66075	159.92593	54.63097	51.31787	71.00334	68.52211	71.9891	70.17684	78.04069	71.83	131.79459	136.00212	50.69143	48.94734	58.62448	56.84075	58.63895	58.97048	61.68415	61.97314
1.69	156.08738	160.23731	54.77675	51.42088	70.92769	68.44593	71.91074	70.0986	78.05648	71.73531	131.79759	135.83745	50.65107	48.88245	58.55922	56.7736	58.57008	58.9009	61.61125	61.89855
1.691	156.54679	160.57586	54.93425	51.53333	70.85221	68.36952	71.83172	70.02018	78.07082	71.6428	131.80027	135.67619	50.61248	48.81807	58.49378	56.70651	58.50148	58.83175	61.53884	61.82464
1.692	157.03955	160.94197	55.10362	51.65538	70.77685	68.29291	71.75216	69.94156	78.08363	71.55256	131.80259	135.51846	50.57571	48.75425	58.42811	56.63943	58.43314	58.76307	61.4669	61.75146
1.693	157.5662	161.33602	55.28503	51.7872	70.70159	68.21613	71.67217	69.86271	78.09484	71.46472	131.80454	135.3644	50.54083	48.69109	58.36221	56.57235	58.36508	58.69489	61.39542	61.67905
1.694	158.12727	161.75838	55.47861	51.92896	70.62638	68.1392	71.59188	69.78363	78.10441	71.37939	131.80608	135.21411	50.50789	48.62866	58.29605	56.50523	58.29728	58.6272	61.32439	61.60746
1.695	158.72325	162.20939	55.68451	52.08082	70.55118	68.06213	71.51146	69.70432	78.11225	71.29667	131.8072	135.06773	50.47696	48.56705	58.22965	56.43804	58.22972	58.56002	61.25378	61.5367
1.696	159.35463	162.68936	55.90284	52.24292	70.47598	67.98497	71.43107	69.62481	78.11831	71.21667	131.80789	134.92537	50.4481	48.50632	58.16299	56.37079	58.1624	58.49334	61.18356	61.46679
1.697	160.02186	163.19861	56.13373	52.41543	70.40074	67.90772	71.3509	69.54513	78.12255	71.13951	131.80813	134.78713	50.42137	48.44656	58.09609	56.30345	58.09529	58.42714	61.11368	61.39772
1.698	160.72535	163.7374	56.37728	52.59847	70.32545	67.83041	71.27115	69.46533	78.12491	71.06528	131.80792	134.65314	50.39683	48.38785	58.02897	56.23603	58.02837	58.36139	61.04412	61.32947
1.699	161.46551	164.30599	56.63359	52.79219	70.25011	67.75307	71.19202	69.38549	78.12534	70.9941	131.80727	134.52349	50.37454	48.33026	57.96166	56.16854	57.96161	58.29606	60.97483	61.26201
1.7	162.24272	164.90462	56.90274	52.99672	70.17473	67.67573	71.11371	69.30569	78.12381	70.92605	131.80618	134.39828	50.35457	48.27386	57.8942	56.10101	57.895	58.23111	60.90578	61.19527
1.701	163.05731	165.53348	57.18482	53.21217	70.09931	67.59844	71.03644	69.22606	78.12027	70.86126	131.80466	134.27761	50.33697	48.21873	57.82661	56.03347	57.8285	58.16647	60.83691	61.12922
1.702	163.9096	166.19278	57.47988	53.43866	70.0239	67.52122	70.96042	69.14672	78.11469	70.7998	131.80272	134.16158	50.32181	48.16494	57.75896	55.96596	57.76209	58.10211	60.76819	61.06376
1.703	164.79988	166.88266	57.78798	53.6763	69.94852	67.44415	70.88587	69.06785	78.10704	70.74177	131.80039	134.05026	50.30915	48.11257	57.69128	55.89853	57.69574	58.03795	60.6996	60.99881
1.704	165.72841	167.60327	58.10918	53.9252	69.87323	67.36727	70.81302	68.98963	78.0973	70.68728	131.79769	133.94376	50.29905	48.06167	57.62363	55.83123	57.62945	57.97393	60.63109	60.93429
1.705	166.69541	168.35471	58.4435	54.18544	69.7981	67.29068	70.74208	68.91229	78.08544	70.6364	131.79466	133.84215	50.29156	48.01232	57.55607	55.76412	57.56317	57.91	60.56264	60.87009
1.706	167.70108	169.13708	58.79097	54.45712	69.7232	67.21447	70.67329	68.83606	78.07145	70.58923	131.79132	133.7455	50.28675	47.96459	57.48864	55.69727	57.4969	57.84609	60.49422	60.80611
1.707	168.7456	169.95044	59.1516	54.74031	69.64864	67.13873	70.60689	68.76122	78.05531	70.54585	131.78773	133.65389	50.28468	47.91853	57.4214	55.63075	57.43063	57.78214	60.42583	60.74226
1.708	169.8291	170.79483	59.52539	55.03508	69.57449	67.0636	70.54313	68.68808	78.03701	70.50633	131.78392	133.56739	50.2854	47.87422	57.35439	55.56461	57.36434	57.7181	60.35745	60.67842
1.709	170.95168	171.67025	59.91234	55.3415	69.50089	66.98922	70.48226	68.61695	78.01656	70.47077	131.77995	133.48606	50.28897	47.83172	57.28765	55.49892	57.29803	57.65392	60.28906	60.61449
1.71	172.11342	172.57669	60.31243	55.65961	69.42795	66.91574	70.42457	68.54818	77.99394	70.43922	131.77587	133.40996	50.29546	47.79107	57.22122	55.43374	57.23169	57.58956	60.22068	60.5504
1.711	173.31437	173.51412	60.72563	55.98948	69.35579	66.84335	70.37035	68.48216	77.96916	70.41176	131.77176	133.33915	50.30491	47.75235	57.15513	55.3691	57.16532	57.52497	60.15231	60.48605
1.712	174.55453	174.48247	61.15189	56.33112	69.28455	66.77222	70.3199	68.41929	77.94224	70.38847	131.76766	133.27368	50.31739	47.7156	57.0894	55.30506	57.09894	57.46014	60.08395	60.42138
1.713	175.8339	175.48164	61.59118	56.68458	69.21438	66.70258	70.27357	68.35998	77.91318	70.36939	131.76366	133.21359	50.33294	47.68088	57.02404	55.24163	57.03255	57.39504	60.01563	60.35632
1.714	177.15241	176.51153	62.04342	57.04987	69.14541	66.63464	70.2317	68.30468	77.88199	70.3546	131.75983	133.15894	50.35162	47.64825	56.95905	55.17883	56.96616	57.32967	59.94736	60.29084
1.715	178.50999	177.57198	62.50855	57.427	69.07779	66.56863	70.19466	68.25383	77.8487	70.34414	131.75625	133.10976	50.37349	47.61774	56.89444	55.11667	56.89979	57.26401	59.87918	60.22491
1.716	179.90651	178.66283	62.98647	57.81597	69.01167	66.50481	70.16287	68.20792	77.81334	70.33807	131.75301	133.06609	50.3986	47.58942	56.83019	55.05514	56.83346	57.19808	59.81112	60.15851
1.717	181.34185	179.7839	63.47711	58.21679	68.94719	66.44343	70.13673	68.16743	77.77592	70.33644	131.75019	133.02795	50.42699	47.56331	56.76629	54.9942	56.76721	57.13189	59.74321	60.09166
1.718	182.81581	180.93495	63.98035	58.62942	68.88452	66.38475	70.11667	68.13284	77.73648	70.33928	131.74791	132.99538	50.45872	47.53948	56.70272	54.93383	56.70105	57.06546	59.6755	60.02438
1.719	184.3282	182.11574	64.49608	59.05386	68.8238	66.32905	70.10317	68.10465	77.69506	70.34665	131.74624	132.96839	50.49384	47.51795	56.63943	54.87397	56.63502	56.99882	59.60804	59.95672
1.72	185.87876	183.32601	65.02419	59.49005	68.76517	66.27659	70.09666	68.08336	77.6517	70.35856	131.74531	132.94701	50.53238	47.49877	56.57641	54.81458	56.56916	56.93201	59.54087	59.88873
1.721	187.46724	184.56546	65.56452	59.93797	68.7088	66.22765	70.09763	68.06945	77.60643	70.37506	131.74521	132.93126	50.5744	47.48198	56.51362	54.75558	56.50352	56.86507	59.47406	59.8205
1.722	189.09333	185.83377	66.11696	60.39755	68.65483	66.18252	70.10655	68.06342	77.55931	70.39617	131.74606	132.92113	50.61995	47.4676	56.45102	54.69691	56.43812	56.79805	59.40766	59.75212
1.723	190.75669	187.13059	66.68133	60.86873	68.60343	66.14146	70.12388	68.06575	77.51038	70.42191	131.74797	132.91665	50.66905	47.45567	56.38857	54.63851	56.37303	56.73102	59.34174	59.6837
1.724	192.45698	188.45557	67.25747	61.35145	68.55473	66.10475	70.15008	68.07689	77.4597	70.4523	131.75108	132.91781	50.72176	47.44622	56.32624	54.58031	56.3083	56.66404	59.27635	59.61536
1.725	194.19379	189.80832	67.84523	61.84562	68.50891	66.07266	70.18558	68.09728	77.40732	70.48735	131.75549	132.92461	50.77811	47.43928	56.26399	54.52224	56.24398	56.59718	59.21158	59.54724
1.726	195.96671	191.1884	68.44441	62.35115	68.46612	66.04546	70.2308	68.12735	77.35331	70.52707	131.76135	132.93706	50.83814	47.43488	56.20179	54.46427	56.18014	56.53053	59.14748	59.47948
1.727	197.77529	192.5954	69.05482	62.86795	68.42652	66.0234	70.28612	68.16748	77.29772	70.57146	131.76877	132.95514	50.90188	47.43303	56.13961	54.40635	56.11683	56.46418	59.08414	59.41224
1.728	199.61905	194.02886	69.67628	63.39589	68.3903	66.00673	70.35189	68.21803	77.24062	70.62053	131.7779	132.97884	50.96937	47.43376	56.07744	54.34846	56.05414	56.39821	59.02162	59.34569
1.729	201.4975	195.48828	70.30857	63.93488	68.35761	65.99571	70.42841	68.27932	77.18209	70.67426	131.78886	133.00815	51.04064	47.43709	56.01526	54.29059	55.99214	56.33275	58.96003	59.27998
1.73	203.41009	196.97317	70.95148	64.48477	68.32864	65.99056	70.51594	68.35162	77.12218	70.73265	131.80182	133.04305	51.11572	47.44304	55.95306	54.23276	55.9309	56.26791	58.89944	59.21532
1.731	205.35627	198.483	71.60479	65.04543	68.30357	65.99152	70.61468	68.43517	77.06098	70.79569	131.81689	133.08352	51.19463	47.45161	55.89083	54.175	55.87052	56.20381	58.83994	59.15187
1.732	207.33546	200.01724	72.26826	65.61672	68.28257	65.9988	70.72477	68.53017	76.99855	70.86335	131.83424	133.12954	51.2774	47.46283	55.82859	54.11738	55.8111	56.14058	58.78165	59.08985
1.733	209.34706	201.57531	72.94166	66.19849	68.26583	66.01261	70.8463	68.63674	76.93499	70.93561	131.85401	133.18107	51.36405	47.47671	55.76634	54.05996	55.75272	56.07838	58.72467	59.02945
1.734	211.39041	203.15665	73.62476	66.79057	68.25353	66.03314	70.9793	68.75498	76.87036	71.01245	131.87635	133.2381	51.45461	47.49324	55.70412	54.00286	55.69551	56.01736	58.66913	58.97088
1.735	213.46488	204.76063	74.31729	67.39279	68.24585	66.06057	71.12372	68.88493	76.80476	71.09383	131.90141	133.30058	51.54909	47.51245	55.64195	53.9462	55.63959	55.95769	58.61515	58.91437
1.736	215.56978	206.38665	75.01899	68.00498	68.24296	66.09506	71.27947	69.02655	76.73826	71.17971	131.92934	133.36847	51.6475	47.53434	55.57987	53.89012	55.58507	55.89955	58.5629	58.86015
1.737	217.7044	208.03407	75.72962	68.62693	68.24504	66.13677	71.44639	69.1798	76.67096	71.27007	131.9603	133.44176	51.74986	47.5589	55.51794	53.83479	55.5321	55.84313	58.51252	58.80846
1.738	219.86803	209.70223	76.44889	69.25846	68.25225	66.18584	71.62425	69.34453	76.60293	71.36485	131.99446	133.52038	51.85619	47.58615	55.4562	53.78041	55.48082	55.78863	58.46421	58.75956
1.739	222.05992	211.39047	77.17653	69.89937	68.26473	66.24237	71.81277	69.52057	76.53428	71.464	132.03196	133.60429	51.96648	47.61607	55.39474	53.72717	55.4314	55.73627	58.41815	58.71372
1.74	224.27931	213.0981	77.91226	70.54944	68.28261	66.30648	72.01162	69.70768	76.46508	71.56748	132.07296	133.69346	52.08074	47.64867	55.33361	53.67529	55.38401	55.68626	58.37456	58.67121
1.741	226.52541	214.82442	78.65579	71.20845	68.30603	66.37825	72.22042	69.9056	76.39544	71.67523	132.11762	133.78783	52.19898	47.68395	55.27291	53.62502	55.33882	55.63885	58.33366	58.63232
1.742	228.79742	216.56872	79.40684	71.87617	68.33507	66.45774	72.43873	70.11398	76.32544	71.78718	132.16611	133.88735	52.3212	47.7219	55.21273	53.5766	55.29604	55.59428	58.2957	58.59737
1.743	231.09452	218.33028	80.16511	72.55237	68.36983	66.545	72.66606	70.33244	76.25518	71.90327	132.21858	133.99196	52.44739	47.76252	55.15316	53.5303	55.25586	55.55278	58.26095	58.56668
1.744	233.41588	220.10835	80.93031	73.2368	68.41036	66.64006	72.90191	70.56056	76.18475	72.02344	132.2752	134.10163	52.57755	47.80578	55.09433	53.48639	55.2185	55.51463	58.22968	58.54055
1.745	235.76065	221.90218	81.70212	73.92923	68.4567	66.74291	73.14572	70.79788	76.11425	72.14762	132.33611	134.21627	52.71167	47.8517	55.03633	53.44516	55.18419	55.48007	58.20219	58.51934
1.746	238.12795	223.71102	82.48024	74.62939	68.50888	66.85355	73.39691	71.04387	76.04378	72.27573	132.40149	134.33585	52.84974	47.90025	54.97931	53.4069	55.15316	55.44937	58.17876	58.50339
1.747	240.51691	225.53409	83.26437	75.33701	68.56689	66.97194	73.65486	71.298	75.97342	72.40769	132.47149	134.46029	52.99175	47.95142	54.92338	53.37191	55.12565	55.42279	58.15973	58.49304
1.748	242.92664	227.37062	84.05419	76.05184	68.6307	67.09802	73.91893	71.55967	75.90328	72.54343	132.54627	134.58954	53.13768	48.0052	54.86869	53.3405	55.10191	55.4006	58.14539	58.48865
1.749	245.35622	229.21981	84.84938	76.77359	68.70027	67.23171	74.18846	71.82828	75.83346	72.68285	132.62598	134.72353	53.28751	48.06158	54.81537	53.31299	55.0822	55.38305	58.13607	58.49055
1.75	247.80476	231.08087	85.64963	77.50199	68.77553	67.37292	74.4628	72.10316	75.76405	72.82588	132.71078	134.8622	53.44123	48.12054	54.76359	53.28971	55.06677	55.37041	58.13209	58.4991
1.751	250.2713	232.95299	86.45462	78.23675	68.85639	67.52153	74.74124	72.38367	75.69514	72.97243	132.80082	135.00548	53.59879	48.18206	54.7135	53.27097	55.0559	55.36291	58.13378	58.51463
1.752	252.75493	234.83538	87.26402	78.97758	68.94276	67.67739	75.02311	72.6691	75.62683	73.12239	132.89626	135.15331	53.76018	48.24613	54.66526	53.25712	55.04984	55.36082	58.14144	58.53746
1.753	255.2547	236.72721	88.07753	79.72418	69.03452	67.84034	75.3077	72.95874	75.55921	73.27569	132.99725	135.30561	53.92537	48.31272	54.61903	53.24848	55.04885	55.36437	58.15538	58.56791
1.754	257.76965	238.62766	88.8948	80.47625	69.13155	68.01022	75.59431	73.25188	75.49239	73.43221	133.10392	135.46233	54.09433	48.38182	54.57498	53.2454	55.0532	55.37381	58.17589	58.60625
1.755	260.29882	240.53592	89.71552	81.23348	69.2337	68.18682	75.88226	73.54779	75.42645	73.59187	133.21643	135.62338	54.26701	48.45341	54.53328	53.24819	55.06314	55.38935	58.20325	58.65277
1.756	262.84125	242.45116	90.53936	81.99557	69.34083	68.36992	76.17085	73.84574	75.36149	73.75456	133.33492	135.78869	54.44338	48.52747	54.4941	53.25721	55.07894	55.41122	58.23772	58.7077
1.757	265.39597	244.37255	91.36599	82.7622	69.4528	68.55929	76.4594	74.145	75.2976	73.92018	133.45953	135.9582	54.62339	48.60397	54.45762	53.27277	55.10083	55.43963	58.27954	58.77127
1.758	267.962	246.29926	92.1951	83.53305	69.56947	68.75469	76.74725	74.44485	75.23487	74.08862	133.59039	136.13184	54.80701	48.68289	54.42399	53.2952	55.12906	55.4748	58.32894	58.84367
1.759	270.53837	248.23047	93.02635	84.3078	69.69069	68.95587	77.03377	74.74459	75.17339	74.25978	133.72765	136.30953	54.99418	48.76422	54.3934	53.32481	55.16386	55.51693	58.38611	58.92504
1.76	273.1241	250.16535	93.85942	85.08613	69.81631	69.16254	77.31833	75.04354	75.11324	74.43354	133.87141	136.49119	55.18486	48.84793	54.36601	53.3619	55.20545	55.56621	58.45122	59.01553
1.761	275.71819	252.10307	94.69398	85.8677	69.9462	69.37442	77.60034	75.34104	75.05452	74.60981	134.02183	136.67677	55.37899	48.93399	54.34196	53.40676	55.25404	55.62282	58.52443	59.11522
1.762	278.31968	254.0428	95.52972	86.6522	70.08024	69.59123	77.87924	75.63646	74.99732	74.78847	134.179	136.86617	55.57651	49.02238	54.32143	53.45967	55.30983	55.68696	58.60585	59.22418
1.763	280.92757	255.98374	96.3663	87.43928	70.21829	69.81267	78.15453	75.92921	74.9417	74.96941	134.34306	137.05933	55.77738	49.11308	54.30456	53.52089	55.373	55.75877	58.69557	59.34242
1.764	283.54088	257.92504	97.20342	88.22861	70.36025	70.03844	78.42571	76.21873	74.88776	75.15251	134.51412	137.25619	55.98152	49.20606	54.2915	53.59066	55.44372	55.83844	58.79366	59.46994
1.765	286.15864	259.86592	98.04074	89.01985	70.50602	70.26824	78.69237	76.50453	74.83557	75.33767	134.69228	137.45665	56.18888	49.3013	54.28237	53.66918	55.52215	55.9261	58.90016	59.6067
1.766	288.77986	261.80554	98.87796	89.81268	70.6555	70.50177	78.95414	76.78614	74.78522	75.52476	134.87765	137.66065	56.39938	49.39877	54.2773	53.75667	55.60842	56.02189	59.01507	59.75263
1.767	291.40356	263.74311	99.71476	90.60674	70.80861	70.73873	79.2107	77.06318	74.73678	75.71369	135.07034	137.86813	56.61297	49.49845	54.27642	53.85328	55.70265	56.12592	59.13838	59.90762
1.768	294.02878	265.67783	100.55082	91.40169	70.96527	70.97883	79.46179	77.3353	74.69032	75.90432	135.27042	138.07899	56.82957	49.60032	54.27984	53.95915	55.80494	56.2383	59.27004	60.07154
1.769	296.65454	267.60892	101.38583	92.19721	71.12541	71.22178	79.70724	77.60224	74.64592	76.09655	135.47801	138.29318	57.04911	49.70435	54.28765	54.07441	55.91535	56.3591	59.40999	60.24423
1.77	299.27988	269.53558	102.2195	92.99294	71.28898	71.46732	79.94694	77.86377	74.60364	76.29027	135.69317	138.51063	57.27151	49.8105	54.29995	54.19914	56.03394	56.48838	59.55813	60.4255
1.771	301.90384	271.45704	103.05151	93.78855	71.45591	71.71518	80.18084	78.11976	74.56355	76.48535	135.916	138.73125	57.4967	49.91877	54.31682	54.33339	56.16074	56.62616	59.71434	60.61516
1.772	304.52547	273.37255	103.88156	94.58369	71.62616	71.96512	80.40899	78.37014	74.52572	76.6817	136.14656	138.95499	57.7246	50.02912	54.33835	54.47719	56.29575	56.77245	59.8785	60.81297
1.773	307.14382	275.28133	104.70935	95.37803	71.79968	72.21692	80.63149	78.61492	74.4902	76.87918	136.38492	139.18176	57.95513	50.14153	54.36461	54.63053	56.43895	56.92722	60.05044	61.01867
1.774	309.75796	277.18265	105.5346	96.17123	71.9764	72.47037	80.84856	78.85415	74.45707	77.07769	136.63115	139.41151	58.18819	50.25598	54.39564	54.79336	56.59028	57.09039	60.23	61.23201
1.775	312.36695	279.07576	106.357	96.96294	72.1563	72.72529	81.06046	79.08799	74.42637	77.27712	136.8853	139.64417	58.42372	50.37243	54.43153	54.96562	56.74967	57.26187	60.41697	61.45269
1.776	314.96987	280.95996	107.17627	97.75283	72.33932	72.98153	81.26755	79.31664	74.39816	77.47736	137.14743	139.87966	58.66162	50.49087	54.4723	55.1472	56.91702	57.44153	60.61116	61.68043
1.777	317.56581	282.83451	107.99213	98.54057	72.5254	73.23895	81.47024	79.54039	74.37249	77.6783	137.41757	140.11793	58.9018	50.61127	54.51801	55.33796	57.09219	57.6292	60.81235	61.91492
1.778	320.15387	284.69873	108.80429	99.32582	72.7145	73.49744	81.66903	79.75958	74.34941	77.87982	137.69577	140.3589	59.14417	50.7336	54.56869	55.53774	57.27503	57.82468	61.0203	62.15583
1.779	322.73314	286.55192	109.61249	100.10825	72.90657	73.75692	81.86449	79.97462	74.32897	78.08183	137.98207	140.60252	59.38865	50.85785	54.62439	55.74633	57.46534	58.02772	61.23477	62.40283
1.78	325.30275	288.39342	110.41645	100.88753	73.10155	74.01735	82.05724	80.18595	74.31122	78.28421	138.27648	140.84871	59.63513	50.98398	54.68511	55.96352	57.66293	58.23806	61.45551	62.6556
1.781	327.86183	290.22255	111.2159	101.66334	73.29937	74.27869	82.24793	80.39411	74.29618	78.48686	138.57903	141.09742	59.88352	51.11198	54.75089	56.18905	57.86756	58.45541	61.68226	62.91378
1.782	330.4095	292.03868	112.01058	102.43535	73.49998	74.54096	82.43728	80.59964	74.28391	78.68968	138.88974	141.34859	60.13374	51.24183	54.82175	56.42264	58.07898	58.67942	61.91475	63.17702
1.783	332.94492	293.84117	112.80024	103.20324	73.70332	74.80416	82.62605	80.80314	74.27443	78.89257	139.20861	141.60216	60.38567	51.37348	54.8977	56.66399	58.29691	58.90977	62.15272	63.44499
1.784	335.46725	295.62941	113.58462	103.9667	73.90931	75.06837	82.815	81.00525	74.26778	79.09542	139.53564	141.85807	60.63923	51.50694	54.97873	56.91278	58.52107	59.14607	62.39589	63.71732
1.785	337.97567	297.40279	114.36347	104.72541	74.1179	75.33364	83.00491	81.20663	74.26399	79.29815	139.87082	142.11626	60.89431	51.64216	55.06487	57.16868	58.75117	59.38795	62.64398	63.99368
1.786	340.46935	299.16073	115.13655	105.47906	74.32902	75.60007	83.19659	81.40796	74.26309	79.50065	140.21415	142.37668	61.15082	51.77913	55.15609	57.43131	58.98688	59.63502	62.89673	64.2737
1.787	342.94751	300.90266	115.90362	106.22736	74.54259	75.86778	83.39081	81.60993	74.2651	79.70283	140.56561	142.63927	61.40864	51.91783	55.2524	57.70032	59.2279	59.88687	63.15385	64.55706
1.788	345.40934	302.62802	116.66445	106.96999	74.75856	76.13688	83.58835	81.81325	74.27004	79.90461	140.92518	142.90398	61.6677	52.05823	55.35377	57.97533	59.47389	60.14312	63.41508	64.84342
1.789	347.85407	304.33628	117.4188	107.70667	74.97686	76.40752	83.78995	82.01862	74.27793	80.10589	141.29282	143.17075	61.92787	52.20031	55.46018	58.25593	59.72454	60.40338	63.68016	65.13245
1.79	350.28095	306.02691	118.16646	108.4371	75.19742	76.67984	83.99634	82.22675	74.28879	80.30659	141.66849	143.43954	62.18906	52.34405	55.57161	58.54174	59.97953	60.66725	63.94883	65.42385
1.791	352.68921	307.69942	118.90721	109.161	75.42017	76.954	84.20817	82.43832	74.30263	80.50662	142.05215	143.7103	62.45116	52.48943	55.68801	58.83235	60.23854	60.93439	64.22085	65.71732
1.792	355.07814	309.35331	119.64083	109.87808	75.64506	77.23016	84.42609	82.65401	74.31946	80.70591	142.44376	143.98298	62.71408	52.63642	55.80933	59.12735	60.50125	61.20443	64.49598	66.01258
1.793	357.44701	310.98812	120.36712	110.58807	75.87203	77.50847	84.65064	82.87447	74.33929	80.90438	142.84325	144.25753	62.97771	52.785	55.93554	59.42634	60.76738	61.47706	64.77401	66.30937
1.794	359.79511	312.60339	121.08588	111.29071	76.10101	77.78909	84.88235	83.10032	74.36212	81.10195	143.25056	144.53391	63.24194	52.93515	56.06656	59.72891	61.03662	61.75198	65.05473	66.60746
1.795	362.12176	314.19869	121.7969	111.98572	76.33195	78.07217	85.12165	83.33214	74.38796	81.29856	143.66563	144.81208	63.50668	53.08684	56.20232	60.03466	61.3087	62.02891	65.33794	66.90662
1.796	364.42628	315.77361	122.5	112.67285	76.5648	78.35786	85.36893	83.5705	74.41681	81.49412	144.08837	145.09198	63.77182	53.24006	56.34276	60.34319	61.58337	62.30762	65.62348	67.20667
1.797	366.708	317.32773	123.19499	113.35184	76.7995	78.64629	85.62448	83.81589	74.44867	81.68858	144.51871	145.37359	64.03725	53.39478	56.48777	60.65412	61.86037	62.58788	65.91117	67.50745
1.798	368.96629	318.86069	123.88169	114.02246	77.03603	78.93757	85.88854	84.06879	74.48352	81.88187	144.95655	145.65686	64.30289	53.55098	56.63729	60.96705	62.13947	62.86951	66.20088	67.80881
1.799	371.2005	320.37212	124.55993	114.68447	77.27432	79.23182	86.16128	84.32962	74.52137	82.07394	145.40181	145.94175	64.56861	53.70863	56.79119	61.28161	62.42046	63.15237	66.49248	68.11063
1.8	373.41003	321.86168	125.22953	115.33762	77.51436	79.52913	86.44279	84.59873	74.5622	82.26472	145.85438	146.22822	64.83433	53.86771	56.94939	61.59746	62.70313	63.43631	66.78583	68.41285
1.801	375.59428	323.32903	125.89034	115.98171	77.75611	79.82956	86.73311	84.87643	74.606	82.45416	146.31416	146.51625	65.09994	54.02821	57.11177	61.91425	62.98731	63.72124	67.08085	68.71538
1.802	377.75265	324.77387	126.54219	116.6165	77.99954	80.13317	87.0322	85.16298	74.65277	82.64222	146.78104	146.80579	65.36535	54.19009	57.27822	62.23164	63.27282	64.00708	67.37744	69.0182
1.803	379.88459	326.19591	127.18493	117.24179	78.24464	80.43998	87.33999	85.45859	74.70247	82.82884	147.2549	147.09681	65.63045	54.35333	57.44861	62.54935	63.55951	64.29376	67.67551	69.32129
1.804	381.98954	327.59487	127.81841	117.85737	78.49141	80.75001	87.65632	85.76338	74.7551	83.01397	147.73561	147.38928	65.89514	54.51791	57.62285	62.86708	63.84723	64.58125	67.97498	69.62467
1.805	384.06695	328.9705	128.4425	118.46306	78.73983	81.06325	87.98102	86.07744	74.81063	83.19759	148.22305	147.68316	66.15933	54.6838	57.80079	63.18457	64.13586	64.86951	68.27579	69.92835
1.806	386.11631	330.32256	129.05706	119.05865	78.9899	81.37966	88.31386	86.40081	74.86904	83.37965	148.71709	147.97844	66.42293	54.85097	57.98233	63.50158	64.42528	65.15853	68.57787	70.23238
1.807	388.13712	331.65082	129.66195	119.64397	79.24165	81.69918	88.65457	86.73345	74.93031	83.56012	149.21758	148.27508	66.68583	55.01941	58.16734	63.81791	64.71538	65.44829	68.88116	70.53683
1.808	390.12888	332.95509	130.25705	120.21885	79.49508	82.02174	89.00288	87.07528	74.9944	83.73896	149.72439	148.57304	66.94795	55.18908	58.35571	64.13336	65.00607	65.73878	69.18558	70.84175
1.809	392.09112	334.23519	130.84225	120.78311	79.75021	82.34724	89.35845	87.42616	75.0613	83.91615	150.23736	148.87232	67.20919	55.35997	58.54732	64.44777	65.29725	66.03	69.49108	71.14722
1.81	394.02338	335.49093	131.41742	121.33661	80.00707	82.67556	89.72097	87.78593	75.13098	84.09167	150.75634	149.17287	67.46946	55.53203	58.74205	64.76101	65.58885	66.32193	69.79759	71.45332
1.811	395.92521	336.72217	131.98247	121.87919	80.2657	83.00659	90.0901	88.15434	75.20339	84.26548	151.28117	149.47467	67.72868	55.70524	58.93981	65.07297	65.88079	66.61458	70.10504	71.76015
1.812	397.7962	337.92878	132.53729	122.41072	80.52612	83.34016	90.46548	88.53113	75.27852	84.43759	151.8117	149.77771	67.98676	55.87958	59.14049	65.38356	66.17301	66.90793	70.41338	72.06777
1.813	399.63594	339.11063	133.08177	122.93105	80.78837	83.67614	90.84676	88.916	75.35632	84.60796	152.34774	150.08196	68.2436	56.05501	59.34399	65.69271	66.46544	67.20196	70.72252	72.37626
1.814	401.44402	340.26764	133.61584	123.44007	81.05249	84.01435	91.23359	89.30858	75.43676	84.7766	152.88914	150.38739	68.49914	56.23151	59.55021	66.00038	66.75805	67.49665	71.03239	72.6857
1.815	403.22008	341.3997	134.13941	123.93766	81.31852	84.35463	91.62563	89.70851	75.5198	84.94348	153.43572	150.69398	68.75328	56.40904	59.75906	66.30654	67.05079	67.79196	71.34294	72.99614
1.816	404.96376	342.50675	134.65239	124.4237	81.5865	84.69681	92.02252	90.11537	75.60541	85.10861	153.9873	151.00172	69.00594	56.58757	59.97046	66.61119	67.34361	68.08787	71.65408	73.30763
1.817	406.6747	343.58874	135.15472	124.89811	81.85647	85.04072	92.42394	90.52874	75.69354	85.27199	154.54369	151.31059	69.25705	56.76707	60.18433	66.91432	67.63648	68.38433	71.96576	73.62021
1.818	408.35258	344.64563	135.64632	125.36078	82.12846	85.3862	92.82955	90.94816	75.78417	85.43361	155.10471	151.62056	69.50654	56.94751	60.4006	67.21597	67.92939	68.68129	72.2779	73.9339
1.819	409.9971	345.6774	136.12713	125.81164	82.40252	85.73309	93.23904	91.37317	75.87723	85.59348	155.67018	151.93161	69.75432	57.12884	60.6192	67.51616	68.22232	68.97871	72.59045	74.2487
1.82	411.60796	346.68404	136.59709	126.25062	82.67867	86.08124	93.65209	91.80328	75.9727	85.7516	156.23989	152.24374	70.00033	57.31105	60.84006	67.81492	68.51527	69.27653	72.90335	74.56461
1.821	413.18487	347.66555	137.05615	126.67764	82.95697	86.43052	94.06838	92.238	76.07053	85.908	156.81365	152.55692	70.24449	57.49408	61.06313	68.11231	68.80822	69.57471	73.21656	74.88159
1.822	414.72758	348.62197	137.50427	127.09265	83.23743	86.78082	94.48764	92.67683	76.17068	86.06267	157.39128	152.87113	70.48675	57.6779	61.28834	68.40838	69.1012	69.87318	73.53005	75.1996
1.823	416.23584	349.55331	137.9414	127.4956	83.52009	87.13202	94.90956	93.11928	76.2731	86.21565	157.97255	153.18636	70.72703	57.86247	61.51565	68.70319	69.39422	70.1719	73.84377	75.51858
1.824	417.70943	350.45964	138.36751	127.88645	83.80499	87.48405	95.33385	93.56485	76.37775	86.36693	158.55728	153.5026	70.96527	58.04776	61.74501	68.99682	69.68732	70.47083	74.1577	75.83847
1.825	419.14814	351.34102	138.78257	128.26518	84.09214	87.83684	95.76024	94.01305	76.48459	86.51656	159.14525	153.81982	71.20141	58.23373	61.97637	69.28933	69.98052	70.76991	74.47184	76.15918
1.826	420.55176	352.19752	139.18655	128.63175	84.38159	88.19034	96.18844	94.4634	76.59356	86.66455	159.73626	154.13801	71.43539	58.42032	62.20969	69.58081	70.27387	71.06913	74.78618	76.48062
1.827	421.92014	353.02924	139.57944	128.98615	84.67336	88.54452	96.61818	94.91543	76.70463	86.81092	160.3301	154.45716	71.66717	58.6075	62.44494	69.87134	70.56743	71.36846	75.10073	76.80269
1.828	423.25309	353.83626	139.96122	129.32838	84.96748	88.89936	97.04918	95.36869	76.81774	86.95572	160.92656	154.77726	71.89668	58.79523	62.68206	70.16103	70.86127	71.66788	75.4155	77.1253
1.829	424.55049	354.61872	140.33188	129.65843	85.26398	89.25487	97.48116	95.82275	76.93286	87.09896	161.52542	155.09828	72.12387	58.98347	62.92104	70.44997	71.15545	71.9674	75.7305	77.44833
1.83	425.8122	355.37674	140.69143	129.97633	85.56287	89.61107	97.91385	96.27718	77.04993	87.24069	162.12648	155.42021	72.34871	59.17215	63.16183	70.73827	71.45004	72.26703	76.04577	77.77169
1.831	427.03811	356.11045	141.03986	130.28209	85.86419	89.96799	98.34696	96.7316	77.16892	87.38094	162.72951	155.74304	72.57113	59.36125	63.40439	71.02606	71.74514	72.56682	76.36135	78.09529
1.832	428.22815	356.82001	141.37718	130.57573	86.16795	90.32566	98.78023	97.18562	77.28976	87.51975	163.33431	156.06676	72.79111	59.5507	63.64871	71.31347	72.04082	72.86679	76.67726	78.41905
1.833	429.38222	357.50558	141.70341	130.85729	86.47417	90.68413	99.21335	97.63889	77.41243	87.65717	163.94065	156.39135	73.00859	59.74047	63.89475	71.60062	72.33718	73.16701	76.99356	78.74288
1.834	430.50028	358.16732	142.01857	131.12682	86.78288	91.04347	99.64606	98.09109	77.53687	87.79322	164.54833	156.7168	73.22355	59.9305	64.14247	71.88768	72.6343	73.46756	77.31029	79.06674
1.835	431.58228	358.80542	142.32268	131.38436	87.09406	91.4037	100.07806	98.54191	77.66303	87.92797	165.15711	157.04309	73.43594	60.12074	64.39186	72.17479	72.93228	73.76852	77.6275	79.39059
1.836	432.6282	359.42008	142.61577	131.62998	87.40774	91.7649	100.50905	98.99105	77.79088	88.06145	165.76679	157.3702	73.64575	60.31114	64.64289	72.46213	73.23121	74.07	77.94524	79.71439
1.837	433.63804	360.01149	142.89788	131.86374	87.72391	92.12711	100.93875	99.43825	77.92037	88.19372	166.37715	157.69814	73.85292	60.50164	64.89553	72.74987	73.53117	74.3721	78.26357	80.03816
1.838	434.61182	360.57987	143.16905	132.08572	88.04255	92.49037	101.36685	99.88326	78.05145	88.32482	166.98797	158.02687	74.05745	60.6922	65.14977	73.03818	73.83225	74.67494	78.58254	80.36191
1.839	435.54955	361.12545	143.42932	132.296	88.36364	92.8547	101.79304	100.32584	78.18409	88.45481	167.59903	158.35638	74.2593	60.88275	65.40559	73.32726	74.13453	74.97866	78.90221	80.68569
1.84	436.45129	361.64844	143.67874	132.49468	88.68717	93.22014	102.21702	100.76578	78.31823	88.58375	168.21013	158.68667	74.45845	61.07324	65.66297	73.61729	74.43807	75.28338	79.22262	81.00956
1.841	437.31711	362.14909	143.91738	132.68183	89.01308	93.58668	102.63848	101.20285	78.45384	88.71168	168.82103	159.01771	74.65489	61.26361	65.9219	73.90849	74.74295	75.58924	79.54384	81.3336
1.842	438.14709	362.62765	144.14529	132.85758	89.34132	93.95431	103.0571	101.63687	78.59087	88.83866	169.43153	159.3495	74.84859	61.45381	66.18238	74.20104	75.04922	75.89638	79.86593	81.65793
1.843	438.94133	363.08437	144.36254	133.02204	89.67183	94.32301	103.47258	102.06765	78.72929	88.96475	170.04142	159.682	75.03955	61.64378	66.44441	74.49515	75.35694	76.20492	80.18892	81.98266
1.844	439.69994	363.51952	144.5692	133.17531	90.00453	94.69273	103.88461	102.495	78.86905	89.09001	170.65048	160.01522	75.22775	61.83346	66.70799	74.79102	75.66612	76.51499	80.51289	82.30795
1.845	440.42307	363.93336	144.76535	133.31754	90.33934	95.06341	104.29286	102.91875	79.01012	89.2145	171.2585	160.34913	75.41318	62.02278	66.97313	75.08884	75.97682	76.82673	80.83788	82.63393
1.846	441.11087	364.32618	144.95108	133.44884	90.67615	95.43498	104.69703	103.33872	79.15245	89.33827	171.86528	160.68372	75.59584	62.21169	67.23985	75.38879	76.28903	77.14024	81.16395	82.96078
1.847	441.76352	364.69826	145.12646	133.56936	91.01486	95.80733	105.09682	103.75474	79.29602	89.4614	172.4706	161.01896	75.77573	62.40012	67.50815	75.69107	76.60277	77.45562	81.49115	83.28866
1.848	442.38119	365.0499	145.2916	133.67924	91.35534	96.18036	105.49194	104.16666	79.44078	89.58394	173.07426	161.35485	75.95283	62.58802	67.77808	75.99584	76.91804	77.77298	81.81954	83.61776
1.849	442.9641	365.38138	145.44658	133.77864	91.69747	96.55393	105.8821	104.57429	79.58669	89.70595	173.67606	161.69137	76.12716	62.77532	68.04964	76.30325	77.23482	78.09239	82.14918	83.94824
1.85	443.51248	365.69302	145.59152	133.86771	92.04111	96.92791	106.26702	104.97749	79.73373	89.82751	174.27579	162.02849	76.29872	62.96195	68.32288	76.61346	77.55308	78.41391	82.48012	84.28027
1.851	444.02657	365.98513	145.72651	133.94661	92.38612	97.30216	106.64646	105.37608	79.88186	89.94866	174.87326	162.3662	76.46752	63.14786	68.59783	76.92659	77.87281	78.73759	82.81241	84.61402
1.852	444.50662	366.25802	145.85168	134.01551	92.73234	97.6765	107.02017	105.76992	80.03105	90.06948	175.46826	162.70448	76.63355	63.33298	68.87451	77.24274	78.19395	79.06347	83.14612	84.94964
1.853	444.95292	366.51201	145.96713	134.07458	93.07964	98.0508	107.38793	106.15884	80.18126	90.19002	176.06061	163.04331	76.79684	63.51725	69.15297	77.56201	78.51647	79.39157	83.48129	85.28727
1.854	445.36576	366.74743	146.07299	134.12401	93.42786	98.42487	107.74955	106.54271	80.33247	90.31036	176.65012	163.38268	76.95739	63.7006	69.43324	77.88444	78.84031	79.72187	83.81799	85.62702
1.855	445.74546	366.96462	146.16938	134.16398	93.77686	98.79856	108.10486	106.92138	80.48464	90.43056	177.23658	163.72256	77.11523	63.88296	69.71534	78.21009	79.16542	80.05436	84.15627	85.96901
1.856	446.09234	367.16391	146.25644	134.19467	94.12649	99.1717	108.45371	107.29472	80.63776	90.55068	177.81983	164.06293	77.27036	64.06428	69.99933	78.53897	79.49174	80.389	84.49619	86.31332
1.857	446.40675	367.34564	146.3343	134.21629	94.47661	99.54414	108.79602	107.66262	80.79178	90.67078	178.39967	164.40377	77.42281	64.24449	70.28522	78.87107	79.81922	80.72572	84.83779	86.66001
1.858	446.68906	367.51015	146.4031	134.22902	94.8271	99.91572	109.13169	108.02497	80.94669	90.79094	178.97593	164.74507	77.5726	64.42352	70.57303	79.20634	80.14781	81.06447	85.18113	87.00911
1.859	446.93965	367.65781	146.46298	134.23307	95.17783	100.28632	109.4607	108.38168	81.10246	90.9112	179.54843	165.08679	77.71976	64.60131	70.8628	79.54474	80.47744	81.40513	85.52623	87.36066
1.86	447.15891	367.78895	146.51409	134.22865	95.52867	100.65578	109.78304	108.73269	81.25907	91.03164	180.117	165.42892	77.86431	64.7778	71.15453	79.88617	80.80807	81.74761	85.87315	87.71464
1.861	447.34727	367.90394	146.55658	134.21597	95.87952	101.024	110.09877	109.07795	81.41649	91.15231	180.68146	165.77144	78.00628	64.95291	71.44823	80.23052	81.13966	82.09178	86.22191	88.07103
1.862	447.50514	368.00314	146.59061	134.19523	96.23028	101.39087	110.40796	109.41745	81.57471	91.27328	181.24166	166.11431	78.14569	65.1266	71.74391	80.57766	81.47216	82.4375	86.57253	88.42978
1.863	447.63298	368.08691	146.61634	134.16667	96.58086	101.75628	110.71075	109.75119	81.73369	91.39461	181.79742	166.45753	78.28258	65.29879	72.04156	80.92745	81.80555	82.78462	86.92502	88.79081
1.864	447.73125	368.15562	146.63394	134.13049	96.93116	102.12015	111.00728	110.07921	81.89343	91.51635	182.3486	166.80106	78.41699	65.46943	72.34117	81.2797	82.1398	83.13299	87.27937	89.15405
1.865	447.80044	368.20964	146.64356	134.08693	97.2811	102.48242	111.29778	110.40156	82.0539	91.63858	182.89504	167.14489	78.54894	65.63845	72.64272	81.63422	82.47487	83.48243	87.63556	89.51937
1.866	447.84102	368.24934	146.64539	134.0362	97.63063	102.84301	111.58249	110.71834	82.21509	91.76133	183.43658	167.48898	78.67848	65.80579	72.94619	81.99082	82.81077	83.83277	87.99357	89.88666
1.867	447.85352	368.2751	146.6396	133.97854	97.97965	103.20187	111.86168	111.02968	82.37698	91.88468	183.97308	167.83331	78.80565	65.97139	73.25154	82.34928	83.14747	84.18384	88.35332	90.25576
1.868	447.83846	368.2873	146.62636	133.91418	98.32811	103.55895	112.13567	111.33573	82.53955	92.00867	184.50439	168.17786	78.93047	66.1352	73.55873	82.70936	83.48497	84.53546	88.71476	90.62652
1.869	447.79637	368.28631	146.60586	133.84335	98.67594	103.91422	112.4048	111.63665	82.70279	92.13336	185.03039	168.52261	79.05301	66.29715	73.86772	83.07083	83.82325	84.88743	89.07777	90.99874
1.87	447.72781	368.27252	146.57828	133.76628	99.02308	104.26765	112.66943	111.93266	82.86669	92.2588	185.55093	168.86752	79.17329	66.45719	74.17843	83.43344	84.16232	85.23959	89.44225	91.37223
1.871	447.63335	368.24631	146.54381	133.68322	99.36947	104.6192	112.92997	112.22398	83.03123	92.38504	186.06588	169.21258	79.29136	66.61526	74.49082	83.79695	84.50216	85.59174	89.80806	91.74677
1.872	447.51356	368.20807	146.50265	133.5944	99.71503	104.96884	113.1868	112.51084	83.1964	92.51214	186.57513	169.55775	79.40728	66.77131	74.80481	84.16109	84.84275	85.94371	90.17501	92.12213
1.873	447.36904	368.15819	146.45498	133.50006	100.0597	105.31655	113.44034	112.79351	83.36219	92.64014	187.07854	169.90301	79.52107	66.92529	75.12033	84.52561	85.18407	86.29533	90.54292	92.49807
1.874	447.20039	368.09705	146.401	133.40044	100.40341	105.66229	113.69102	113.07225	83.52859	92.76909	187.576	170.24834	79.63281	67.07714	75.43729	84.89025	85.5261	86.64644	90.91158	92.87431
1.875	447.00823	368.02505	146.34092	133.29579	100.7461	106.00605	113.93924	113.34734	83.69559	92.89903	188.0674	170.5937	79.74253	67.22682	75.75561	85.25476	85.86879	86.99685	91.28074	93.25057
1.876	446.7932	367.94257	146.27493	133.18634	101.08768	106.34777	114.18542	113.61905	83.86318	93.03001	188.55263	170.93907	79.85028	67.37427	76.0752	85.61886	86.21208	87.34642	91.65015	93.62655
1.877	446.55593	367.85001	146.20323	133.07233	101.42808	106.68743	114.42996	113.88767	84.03135	93.16207	189.03159	171.28442	79.95611	67.51946	76.39597	85.98231	86.55592	87.695	92.01951	94.00195
1.878	446.29708	367.74776	146.12604	132.95402	101.76722	107.02497	114.67324	114.15348	84.20009	93.29524	189.50418	171.62973	80.06009	67.66233	76.71782	86.34485	86.90021	88.04243	92.38854	94.37644
1.879	446.01731	367.63621	146.04356	132.83164	102.10502	107.36036	114.91563	114.41673	84.36941	93.42957	189.9703	171.97496	80.16225	67.80284	77.04066	86.70624	87.24485	88.38858	92.75692	94.74968
1.88	445.71728	367.51576	145.956	132.70544	102.4414	107.69354	115.15746	114.67769	84.53928	93.56509	190.42987	172.3201	80.26266	67.94096	77.3644	87.06622	87.58973	88.73331	93.12431	95.12133
1.881	445.39769	367.3868	145.86358	132.57565	102.77627	108.02446	115.39904	114.93662	84.70971	93.70183	190.8828	172.66511	80.36137	68.07664	77.68894	87.42455	87.93471	89.07649	93.4904	95.49104
1.882	445.05922	367.24972	145.7665	132.44253	103.10957	108.35304	115.64065	115.19374	84.88068	93.83983	191.32902	173.00996	80.45844	68.20985	78.01417	87.78101	88.27963	89.41799	93.85485	95.85845
1.883	444.70257	367.10493	145.66497	132.3063	103.4412	108.67924	115.88256	115.44929	85.0522	93.97912	191.76844	173.35464	80.55392	68.34055	78.34001	88.13538	88.62433	89.75771	94.21731	96.22321
1.884	444.32845	366.95281	145.55923	132.16721	103.7711	109.00298	116.12496	115.70348	85.22426	94.11972	192.201	173.6991	80.64786	68.46871	78.66636	88.48742	88.96861	90.09554	94.57746	96.58498
1.885	443.93757	366.79375	145.44947	132.0255	104.09919	109.32419	116.36806	115.95652	85.39685	94.26165	192.62663	174.04333	80.74033	68.59431	78.99312	88.83694	89.31227	90.43135	94.93499	96.94341
1.886	443.53065	366.62815	145.33592	131.8814	104.4254	109.64281	116.612	116.2086	85.56998	94.40495	193.04527	174.38729	80.83138	68.71731	79.32019	89.18374	89.6551	90.76507	95.28957	97.29818
1.887	443.10842	366.45641	145.2188	131.73516	104.74968	109.95878	116.85692	116.4599	85.74363	94.54964	193.45687	174.73096	80.92107	68.8377	79.64749	89.52762	89.99685	91.09659	95.64094	97.64897
1.888	442.6716	366.27891	145.09832	131.587	105.07196	110.27202	117.10292	116.71062	85.9178	94.69572	193.86137	175.07431	81.00946	68.95544	79.97491	89.86841	90.33731	91.42582	95.98881	97.9955
1.889	442.22094	366.09604	144.9747	131.43715	105.39219	110.58249	117.35007	116.96092	86.09249	94.84322	194.25874	175.41731	81.09661	69.07052	80.30236	90.20594	90.6762	91.75268	96.33295	98.33752
1.89	441.75716	365.90819	144.84816	131.28585	105.71034	110.89012	117.59843	117.21099	86.26769	94.99216	194.64892	175.75994	81.18257	69.18292	80.62973	90.54005	91.01328	92.07709	96.67315	98.67478
1.891	441.28102	365.71574	144.71892	131.13332	106.02637	111.19488	117.84804	117.46101	86.4434	95.14254	195.03188	176.10217	81.2674	69.29263	80.95693	90.8706	91.34829	92.39898	97.00923	99.00709
1.892	440.79326	365.5191	144.5872	130.97979	106.34025	111.49673	118.09893	117.71115	86.61962	95.29437	195.4076	176.44397	81.35116	69.39964	81.28385	91.19744	91.68096	92.71828	97.34102	99.33429
1.893	440.29461	365.31863	144.45321	130.82547	106.65195	111.79565	118.35112	117.96162	86.79635	95.44767	195.77604	176.78532	81.43391	69.50393	81.61038	91.52046	92.01104	93.03491	97.66843	99.65626
1.894	439.78584	365.11472	144.31718	130.6706	106.96148	112.09162	118.60463	118.2126	86.97358	95.60244	196.13719	177.12618	81.5157	69.60551	81.93641	91.83953	92.33828	93.34882	97.99136	99.97292
1.895	439.26769	364.90774	144.17931	130.51538	107.26882	112.38464	118.85947	118.4643	87.1513	95.75868	196.49103	177.46654	81.5966	69.70437	82.26184	92.15455	92.66241	93.65994	98.30976	100.28422
1.896	438.7409	364.69809	144.03982	130.36002	107.57399	112.67472	119.11568	118.71694	87.32951	95.91638	196.83755	177.80637	81.67667	69.8005	82.58654	92.46541	92.98321	93.96822	98.6236	100.59017
1.897	438.20623	364.48612	143.89894	130.20474	107.87699	112.9619	119.37328	118.97075	87.50821	96.07556	197.17673	178.14563	81.75595	69.89392	82.91041	92.77204	93.30043	94.2736	98.9329	100.8908
1.898	437.66441	364.27222	143.75686	130.04975	108.17785	113.24622	119.6323	119.22595	87.6874	96.23621	197.50859	178.48431	81.8345	69.98462	83.23332	93.07434	93.61387	94.57603	99.23769	101.1862
1.899	437.11618	364.05674	143.6138	129.89524	108.4766	113.52774	119.8928	119.4828	87.86706	96.39832	197.83312	178.82239	81.91239	70.07262	83.55516	93.37225	93.92332	94.87546	99.53802	101.47648
1.9	436.5623	363.84006	143.46996	129.74142	108.77328	113.80653	120.15484	119.74152	88.0472	96.56188	198.15033	179.15983	81.98966	70.15793	83.87581	93.66571	94.22859	95.17185	99.83398	101.76179
1.901	436.00348	363.62254	143.32557	129.58847	109.06793	114.08268	120.4185	120.00238	88.22781	96.72688	198.46024	179.49661	82.06638	70.24056	84.19515	93.95465	94.52951	95.46515	100.12564	102.04229
1.902	435.44047	363.40453	143.18081	129.43659	109.36061	114.3563	120.68386	120.26562	88.40888	96.89331	198.76286	179.8327	82.14259	70.32053	84.51307	94.23903	94.82595	95.75533	100.41313	102.31819
1.903	434.87398	363.1864	143.0359	129.28597	109.65139	114.6275	120.95101	120.53146	88.59041	97.06116	199.05822	180.16809	82.21835	70.39786	84.82947	94.51882	95.11777	96.04235	100.69655	102.58971
1.904	434.30473	362.96848	142.89103	129.13679	109.94031	114.89641	121.22005	120.80014	88.77239	97.23041	199.34634	180.50275	82.29372	70.47257	85.14422	94.79399	95.40486	96.32617	100.97601	102.85706
1.905	433.73343	362.75112	142.7464	128.98923	110.22747	115.16317	121.49109	121.07187	88.95481	97.40104	199.62726	180.83665	82.36873	70.54469	85.45723	95.06452	95.68716	96.60676	101.25165	103.1205
1.906	433.16079	362.53467	142.6022	128.84345	110.51292	115.42793	121.76422	121.34682	89.13767	97.57303	199.90101	181.16978	82.44346	70.61425	85.76841	95.33041	95.9646	96.8841	101.52358	103.38025
1.907	432.5875	362.31945	142.45863	128.69963	110.79676	115.69085	122.03955	121.62515	89.32096	97.74635	200.16764	181.50211	82.51794	70.68128	86.07766	95.59166	96.23714	97.15815	101.79191	103.63655
1.908	432.01425	362.10581	142.31587	128.55793	111.07905	115.95209	122.31714	121.90698	89.50467	97.92099	200.42719	181.83362	82.59222	70.74582	86.3849	95.8483	96.50479	97.42888	102.05676	103.88963
1.909	431.44171	361.89406	142.17411	128.41851	111.35988	116.21179	122.59707	122.19239	89.68879	98.09691	200.67972	182.16428	82.66636	70.8079	86.69007	96.10035	96.76755	97.69628	102.31823	104.1397
1.91	430.87054	361.68453	142.03352	128.28151	111.63933	116.47014	122.87936	122.48141	89.87332	98.27409	200.92528	182.49408	82.74039	70.86757	86.99309	96.34786	97.02547	97.96031	102.57641	104.38698
1.911	430.3014	361.47752	141.89429	128.1471	111.91748	116.72728	123.16404	122.77403	90.05824	98.45249	201.16393	182.82299	82.81437	70.92487	87.29392	96.59089	97.27861	98.22094	102.83141	104.63164
1.912	429.73492	361.27335	141.75658	128.01541	112.1944	116.98335	123.45108	123.07018	90.24354	98.63209	201.39573	183.151	82.88834	70.97984	87.59249	96.8295	97.52705	98.47816	103.08329	104.87384
1.913	429.17175	361.07231	141.62057	127.88658	112.47016	117.23851	123.74041	123.36975	90.42921	98.81284	201.62077	183.47808	82.96235	71.03253	87.88879	97.06377	97.7709	98.73194	103.33215	105.11373
1.914	428.61249	360.8747	141.48641	127.76074	112.74484	117.49287	124.03192	123.67255	90.61525	98.99472	201.83911	183.80421	83.03643	71.083	88.18277	97.2938	98.01029	98.98226	103.57805	105.35143
1.915	428.05773	360.6808	141.35427	127.63802	113.0185	117.74656	124.32548	123.97837	90.80163	99.17769	202.05082	184.12937	83.11062	71.1313	88.47442	97.5197	98.24537	99.22909	103.82106	105.58704
1.916	427.50808	360.4909	141.2243	127.51853	113.29119	117.99965	124.62088	124.28693	90.98835	99.3617	202.25601	184.45355	83.18497	71.17749	88.76373	97.74158	98.4763	99.47242	104.06127	105.82063
1.917	426.96409	360.30527	141.09665	127.40239	113.56296	118.25224	124.91789	124.59789	91.1754	99.54672	202.45474	184.77673	83.25951	71.22162	89.05071	97.95957	98.70328	99.71225	104.29874	106.05228
1.918	426.42632	360.12416	140.97146	127.28971	113.83386	118.50437	125.21621	124.91088	91.36275	99.73271	202.64712	185.09888	83.33428	71.26375	89.33536	98.17381	98.9265	99.94856	104.53355	106.28201
1.919	425.89531	359.94785	140.84888	127.18059	114.10393	118.75607	125.51551	125.22548	91.5504	99.91961	202.83323	185.41999	83.40932	71.30396	89.6177	98.38444	99.14616	100.18138	104.76579	106.50987
1.92	425.37157	359.77656	140.72904	127.07512	114.37319	119.00736	125.81541	125.54125	91.73833	100.10739	203.01319	185.74004	83.48465	71.34231	89.89774	98.59161	99.3625	100.41072	104.99553	106.73587
1.921	424.85561	359.61055	140.61206	126.97341	114.64166	119.25823	126.11551	125.85769	91.92652	100.29599	203.18709	186.05902	83.56031	71.37886	90.17553	98.7955	99.57575	100.63661	105.22289	106.96004
1.922	424.34791	359.45003	140.49806	126.87552	114.90938	119.50863	126.41536	126.1743	92.11496	100.48538	203.35504	186.3769	83.63633	71.41368	90.4511	98.99626	99.78614	100.85912	105.44797	107.18239
1.923	423.84894	359.29524	140.38717	126.78154	115.17634	119.75852	126.71448	126.49056	92.30364	100.67549	203.51715	186.69367	83.71274	71.44686	90.72448	99.19407	99.99392	101.0783	105.67087	107.40293
1.924	423.35912	359.14638	140.2795	126.69153	115.44256	120.00782	127.01239	126.80593	92.49253	100.86629	203.67355	187.00931	83.78957	71.47845	90.99573	99.38912	100.19933	101.29426	105.89173	107.62169
1.925	422.8789	359.00365	140.17514	126.60557	115.70804	120.25643	127.30858	127.11987	92.68163	101.05772	203.82434	187.32381	83.86683	71.50855	91.26488	99.58158	100.40261	101.5071	106.11067	107.8387
1.926	422.40867	358.86724	140.07419	126.5237	115.97278	120.50424	127.60254	127.43185	92.8709	101.24972	203.96965	187.63715	83.94456	71.53723	91.53198	99.77164	100.604	101.71695	106.32783	108.05399
1.927	421.94881	358.73734	139.97675	126.44599	116.23678	120.75114	127.89376	127.74136	93.06033	101.44225	204.10961	187.94931	84.02277	71.56456	91.79708	99.9595	100.80372	101.92397	106.54335	108.26761
1.928	421.49968	358.61411	139.8829	126.37246	116.50002	120.99699	128.18175	128.04787	93.24992	101.63524	204.24436	188.26028	84.1015	71.59063	92.06022	100.14535	101.00201	102.12833	106.75737	108.47963
1.929	421.06162	358.4977	139.79272	126.30317	116.76251	121.24166	128.46604	128.35092	93.43962	101.82865	204.37401	188.57004	84.18074	71.61552	92.32146	100.32938	101.19906	102.33022	106.97004	108.69013
1.93	420.63495	358.38828	139.70628	126.23814	117.02423	121.48499	128.74616	128.65004	93.62943	102.02242	204.49871	188.87858	84.26053	71.63931	92.58082	100.51179	101.39508	102.52986	107.18151	108.8992
1.931	420.21994	358.28596	139.62365	126.17739	117.28517	121.72685	129.0217	128.9448	93.81933	102.21648	204.6186	189.18588	84.34087	71.6621	92.83836	100.69277	101.59025	102.72746	107.39191	109.10693
1.932	419.81688	358.19089	139.54487	126.12094	117.54532	121.9671	129.29229	129.23482	94.0093	102.41079	204.73382	189.49193	84.42179	71.68397	93.09409	100.87252	101.78474	102.92328	107.60139	109.31346
1.933	419.426	358.10316	139.47	126.0688	117.80467	122.20561	129.55758	129.51975	94.1993	102.60528	204.84452	189.79671	84.50328	71.70499	93.34806	101.05121	101.9787	103.11754	107.81006	109.5189
1.934	419.04753	358.02287	139.39909	126.02097	118.06321	122.44224	129.8173	129.79927	94.38934	102.79989	204.95084	190.10021	84.58537	71.72528	93.60029	101.22904	102.17226	103.31051	108.01805	109.72338
1.935	418.68165	357.95012	139.33216	125.97746	118.32094	122.67689	130.0712	130.07313	94.57938	102.99457	205.05294	190.40241	84.66805	71.7449	93.85081	101.40616	102.36555	103.50243	108.22546	109.92704
1.936	418.32854	357.88498	139.26925	125.93824	118.57784	122.90944	130.31912	130.34111	94.7694	103.18925	205.15097	190.7033	84.75134	71.76395	94.09962	101.58276	102.55867	103.69356	108.43239	110.13002
1.937	417.98834	357.8275	139.21038	125.90329	118.8339	123.13983	130.56093	130.60302	94.95938	103.38387	205.24509	191.00286	84.83524	71.78253	94.34675	101.75898	102.7517	103.88413	108.63891	110.33244
1.938	417.66118	357.77774	139.15555	125.8726	119.08913	123.36797	130.79656	130.85873	95.1493	103.57838	205.33544	191.30108	84.91975	71.80073	94.59222	101.93496	102.94471	104.07439	108.84508	110.53443
1.939	417.34715	357.73573	139.10478	125.84613	119.3435	123.59381	131.026	131.10817	95.33914	103.7727	205.4222	191.59795	85.00488	71.81862	94.83602	102.11084	103.13777	104.26455	109.05095	110.73612
1.94	417.0463	357.70149	139.05806	125.82384	119.59703	123.81732	131.2493	131.3513	95.52888	103.96679	205.50553	191.89345	85.09061	71.83632	95.07818	102.28673	103.33091	104.45481	109.25654	110.93761
1.941	416.7587	357.67503	139.01538	125.80568	119.84969	124.03848	131.46654	131.5881	95.71849	104.16057	205.58558	192.18756	85.17695	71.8539	95.3187	102.46273	103.52417	104.64535	109.46186	111.13898
1.942	416.48435	357.65633	138.97672	125.7916	120.1015	124.2573	131.67786	131.81864	95.90796	104.35398	205.66253	192.48027	85.2639	71.87146	95.5576	102.63894	103.71756	104.83632	109.66689	111.34032
1.943	416.22324	357.64537	138.94206	125.78153	120.35244	124.47378	131.88344	132.04299	96.09725	104.54697	205.73654	192.77157	85.35145	71.88909	95.79489	102.81543	103.9111	105.02786	109.87161	111.54167
1.944	415.97534	357.64212	138.91137	125.77541	120.60252	124.68797	132.08348	132.26128	96.28636	104.73947	205.80778	193.06145	85.43959	71.90688	96.03058	102.99225	104.10477	105.22005	110.07598	111.74308
1.945	415.74058	357.64653	138.88459	125.77316	120.85174	124.89992	132.27824	132.47366	96.47526	104.93142	205.87642	193.34988	85.52831	71.92493	96.2647	103.16946	104.29856	105.41298	110.27993	111.94455
1.946	415.51888	357.65853	138.86169	125.77471	121.10009	125.10969	132.46797	132.68031	96.66392	105.12275	205.94262	193.63685	85.6176	71.94332	96.49726	103.34709	104.49247	105.60668	110.48341	112.14609
1.947	415.31012	357.67804	138.84261	125.77995	121.34759	125.31735	132.65295	132.88145	96.85232	105.3134	206.00657	193.92235	85.70744	71.96214	96.7283	103.52516	104.68645	105.80116	110.68633	112.34765
1.948	415.11415	357.70495	138.82727	125.7888	121.59423	125.52299	132.83349	133.07734	97.04046	105.50332	206.06843	194.20636	85.79783	71.98149	96.95785	103.70369	104.88048	105.9964	110.88861	112.5492
1.949	414.93081	357.73917	138.81561	125.80114	121.84003	125.72671	133.00988	133.26822	97.22829	105.69244	206.12837	194.48886	85.88874	72.00144	97.18594	103.88268	105.0745	106.19234	111.09015	112.75067
1.95	414.75991	357.78056	138.80755	125.81688	122.08498	125.9286	133.18244	133.45439	97.41581	105.88069	206.18657	194.76985	85.98016	72.02209	97.41261	104.06212	105.26849	106.38893	111.29087	112.95199
1.951	414.60122	357.82898	138.80299	125.83588	122.32909	126.12877	133.35145	133.63615	97.60299	106.06803	206.24319	195.04931	86.07207	72.04351	97.63791	104.24201	105.46237	106.58605	111.49069	113.15305
1.952	414.4545	357.88427	138.80185	125.85804	122.57238	126.32733	133.51723	133.81383	97.78981	106.25437	206.29842	195.32721	86.16444	72.06581	97.86188	104.42232	105.65611	106.7836	111.68952	113.35376
1.953	414.31947	357.94625	138.80401	125.88321	122.81484	126.52439	133.68006	133.98773	97.97626	106.43968	206.35242	195.60355	86.25727	72.08905	98.08457	104.60303	105.84964	106.98143	111.88728	113.554
1.954	414.19584	358.01475	138.80937	125.91126	123.0565	126.72006	133.84023	134.15822	98.16231	106.62388	206.40537	195.8783	86.35051	72.11333	98.30602	104.78413	106.0429	107.17939	112.08393	113.75366
1.955	414.08328	358.08955	138.81781	125.94204	123.29734	126.91444	133.99799	134.32561	98.34795	106.80692	206.45743	196.15146	86.44415	72.13871	98.52629	104.96557	106.23584	107.37734	112.2794	113.95262
1.956	413.98145	358.17042	138.8292	125.97541	123.53738	127.10763	134.15361	134.49027	98.53316	106.98873	206.50877	196.42299	86.53815	72.16529	98.74542	105.14732	106.42838	107.57511	112.47368	114.15077
1.957	413.88996	358.25715	138.8434	126.01121	123.77662	127.29974	134.30734	134.65253	98.71791	107.16927	206.55957	196.6929	86.6325	72.19313	98.96346	105.32935	106.62049	107.77253	112.66674	114.34798
1.958	413.80843	358.34947	138.86029	126.04927	124.01505	127.49085	134.45941	134.81273	98.9022	107.34847	206.61	196.96115	86.72716	72.2223	99.18044	105.51161	106.81209	107.96945	112.85859	114.54417
1.959	413.73643	358.44711	138.8797	126.08942	124.25269	127.68105	134.61005	134.97122	99.086	107.52627	206.66021	197.22774	86.82211	72.25289	99.39641	105.69406	107.00314	108.16572	113.04925	114.73923
1.96	413.67351	358.5498	138.90148	126.1315	124.48952	127.87041	134.75947	135.12831	99.26931	107.70262	206.71038	197.49264	86.9173	72.28496	99.61139	105.87664	107.19359	108.36118	113.23875	114.93308
1.961	413.6192	358.65723	138.92547	126.17531	124.72553	128.05901	134.90788	135.28434	99.4521	107.87747	206.76066	197.75583	87.0127	72.31858	99.82542	106.05931	107.3834	108.55572	113.42715	115.12565
1.962	413.57301	358.76909	138.95151	126.22068	124.96071	128.24691	135.05549	135.4396	99.63436	108.05076	206.81122	198.0173	87.10829	72.35382	100.03852	106.24201	107.57252	108.7492	113.61452	115.31689
1.963	413.53443	358.88505	138.97941	126.26741	125.19503	128.43417	135.20251	135.59441	99.81608	108.22243	206.86222	198.27703	87.20402	72.39073	100.25069	106.42468	107.76092	108.94153	113.80093	115.50675
1.964	413.50291	359.00476	139.009	126.3153	125.42848	128.62082	135.34913	135.74904	99.99724	108.39244	206.91382	198.535	87.29986	72.42938	100.46195	106.60726	107.94858	109.13261	113.98647	115.69522
1.965	413.47789	359.12788	139.04008	126.36415	125.66103	128.80691	135.49556	135.90378	100.17783	108.56073	206.96616	198.79119	87.39578	72.46983	100.6723	106.78967	108.13546	109.32238	114.17122	115.8823
1.966	413.45879	359.25402	139.07247	126.41375	125.89264	128.99248	135.642	136.05887	100.35784	108.72725	207.0194	199.04557	87.49172	72.51212	100.88174	106.97185	108.32156	109.51077	114.35528	116.06798
1.967	413.44502	359.38279	139.10595	126.46389	126.12329	129.17754	135.78865	136.21458	100.53726	108.89195	207.07368	199.29814	87.58766	72.55632	101.09027	107.15373	108.50685	109.69776	114.53874	116.25231
1.968	413.43594	359.5138	139.14034	126.51434	126.35293	129.36211	135.93573	136.37112	100.71608	109.05479	207.12916	199.54887	87.68355	72.60247	101.29787	107.33523	108.69132	109.8833	114.72169	116.43531
1.969	413.43093	359.64662	139.1754	126.5649	126.58153	129.54621	136.08345	136.52873	100.89428	109.21572	207.18597	199.79773	87.77935	72.65062	101.50453	107.51627	108.87498	110.06739	114.90419	116.61705
1.97	413.4293	359.78083	139.21093	126.61533	126.80905	129.72985	136.23203	136.68759	101.07187	109.37468	207.24425	200.04471	87.87502	72.7008	101.71023	107.69679	109.0578	110.25003	115.08631	116.79758
1.971	413.4304	359.91598	139.24671	126.6654	127.03546	129.91303	136.38167	136.84791	101.24883	109.53164	207.30414	200.28979	87.97052	72.75307	101.91495	107.8767	109.23978	110.43121	115.2681	116.97698
1.972	413.43351	360.05162	139.2825	126.71487	127.26072	130.09575	136.5326	137.00986	101.42515	109.68656	207.36577	200.53295	88.06579	72.80745	102.11868	108.05592	109.42092	110.61096	115.4496	117.15532
1.973	413.43793	360.18727	139.31808	126.76352	127.48479	130.27802	136.68504	137.1736	101.60083	109.83939	207.42926	200.77416	88.1608	72.86397	102.3214	108.23438	109.6012	110.78929	115.63082	117.33269
1.974	413.44293	360.32245	139.35321	126.81109	127.70765	130.45983	136.83919	137.33928	101.77587	109.99008	207.49473	201.0134	88.25551	72.92268	102.52309	108.412	109.78062	110.96622	115.81175	117.50915
1.975	413.44777	360.45667	139.38765	126.85734	127.92928	130.64118	136.99526	137.50702	101.95026	110.13861	207.5623	201.25065	88.34986	72.98359	102.72372	108.58872	109.95916	111.14179	115.99237	117.68478
1.976	413.45167	360.58943	139.42115	126.90203	128.14965	130.82207	137.15345	137.67695	102.12399	110.28493	207.63209	201.48589	88.44381	73.04672	102.92329	108.76446	110.1368	111.31602	116.17265	117.85965
1.977	413.45387	360.72019	139.45347	126.9449	128.36877	131.0025	137.31393	137.84916	102.29707	110.42901	207.70421	201.7191	88.53731	73.1121	103.12178	108.93915	110.31353	111.48893	116.35252	118.03383
1.978	413.45359	360.84845	139.48436	126.9857	128.58661	131.18246	137.47689	138.02373	102.46949	110.57081	207.77875	201.95024	88.63032	73.17974	103.31918	109.11273	110.48932	111.66055	116.53191	118.20736
1.979	413.45002	360.97365	139.51355	127.02418	128.8032	131.36197	137.64246	138.20072	102.64125	110.7103	207.85582	202.17931	88.72279	73.24965	103.51549	109.28514	110.66415	111.83089	116.71074	118.38027
1.98	413.44235	361.09525	139.5408	127.06008	129.01854	131.54102	137.81076	138.38016	102.81235	110.84744	207.93551	202.40627	88.81466	73.32183	103.71069	109.45631	110.83798	111.99999	116.88891	118.5526
1.981	413.42976	361.2127	139.56584	127.09313	129.23264	131.71963	137.9819	138.56208	102.9828	110.98221	208.01791	202.63111	88.9059	73.3963	103.90478	109.62621	111.01078	112.16784	117.06632	118.72434
1.982	413.41142	361.32542	139.58841	127.12309	129.44555	131.8978	138.15593	138.74646	103.15259	111.11457	208.10309	202.8538	88.99645	73.47306	104.09777	109.79476	111.18253	112.33447	117.24285	118.89549
1.983	413.3865	361.43283	139.60825	127.14969	129.65728	132.07554	138.3329	138.93328	103.32172	111.24451	208.19114	203.07431	89.08626	73.55209	104.28966	109.96193	111.35317	112.49989	117.41842	119.06603
1.984	413.35414	361.53437	139.62509	127.17267	129.86787	132.25286	138.5128	139.12247	103.49021	111.37199	208.28213	203.29263	89.17529	73.63339	104.48044	110.12767	111.52269	112.66409	117.5929	119.23592
1.985	413.31348	361.62944	139.63866	127.19176	130.07737	132.42977	138.6956	139.31394	103.65805	111.49699	208.37612	203.50872	89.26349	73.71695	104.67012	110.29194	111.69105	112.82708	117.76622	119.4051
1.986	413.26368	361.71743	139.6487	127.20672	130.28582	132.60629	138.88122	139.50759	103.82524	111.6195	208.47317	203.72258	89.35081	73.80276	104.8587	110.45471	111.85822	112.98886	117.93829	119.57352
1.987	413.20386	361.79776	139.65493	127.21726	130.49327	132.78244	139.06956	139.70327	103.99181	111.73948	208.57333	203.93416	89.43719	73.89079	105.04619	110.61594	112.02417	113.14944	118.10905	119.74111
1.988	413.13315	361.86981	139.65709	127.22313	130.69977	132.95821	139.26046	139.90083	104.15774	111.85692	208.67665	204.14345	89.52259	73.98102	105.23259	110.7756	112.1889	113.30882	118.27843	119.90779
1.989	413.05068	361.93296	139.6549	127.22408	130.90536	133.13362	139.45374	140.10008	104.32305	111.9718	208.78317	204.35043	89.60696	74.07343	105.41791	110.93366	112.35237	113.46701	118.44642	120.07348
1.99	412.95559	361.98662	139.6481	127.21984	131.11009	133.30869	139.64919	140.3008	104.48775	112.08411	208.89293	204.55507	89.69026	74.16798	105.60214	111.0901	112.5146	113.62401	118.61299	120.23809
1.991	412.84698	362.03014	139.63642	127.21016	131.314	133.48341	139.84654	140.50277	104.65184	112.19384	209.00594	204.75734	89.77242	74.26464	105.78527	111.2449	112.67557	113.77984	118.77817	120.40155
1.992	412.72399	362.06293	139.61958	127.19477	131.51713	133.65779	140.04554	140.70573	104.81533	112.30098	209.12223	204.95723	89.85342	74.36338	105.96732	111.39803	112.83529	113.93452	118.94197	120.56378
1.993	412.58574	362.08434	139.59733	127.17343	131.71952	133.83182	140.24586	140.90943	104.97824	112.4055	209.24182	205.15471	89.93318	74.46414	106.14826	111.54949	112.99379	114.08807	119.10446	120.72471
1.994	412.43136	362.09376	139.5694	127.14588	131.92119	134.00552	140.44718	141.11359	105.14057	112.50742	209.36471	205.34976	90.01168	74.56688	106.32809	111.69926	113.15108	114.24054	119.26569	120.88429
1.995	412.25998	362.09056	139.53552	127.11187	132.12216	134.17885	140.64916	141.31792	105.30233	112.60672	209.4909	205.54235	90.08886	74.67155	106.50681	111.84733	113.3072	114.39195	119.42574	121.04248
1.996	412.07073	362.07412	139.49543	127.07117	132.32245	134.35183	140.85143	141.52214	105.46354	112.70339	209.62038	205.73246	90.16467	74.7781	106.68438	111.9937	113.46219	114.54236	119.58471	121.19924
1.997	411.86276	362.04382	139.44888	127.02352	132.52205	134.52442	141.05364	141.72595	105.6242	112.79745	209.75314	205.92007	90.23907	74.88647	106.86081	112.13838	113.61608	114.69181	119.74269	121.35457
1.998	411.63521	361.99903	139.39561	126.96869	132.72098	134.69661	141.25539	141.92907	105.78434	112.88887	209.88916	206.10515	90.31201	74.99661	107.03608	112.28137	113.76893	114.84038	119.89978	121.50847
[truncated: 1,001 more rows]
