# Supplementary material for: Evaluating the accuracy of cerebrovascular computational fluid dynamics modeling through time-resolved experimental validation
Source: Sci Rep. 2024 Apr 8;14:8194. doi: 10.1038/s41598-024-58925-8 (PMC11001858; doi:10.1038/s41598-024-58925-8)
Supplement: Supplementary file 3 — Supplementary Information 3. [file 41598_2024_58925_MOESM3_ESM.zip]

Archive with 1 entries (1 files):
- CerebrovascularModel.stl
